# Supplementary material for: Research on the state of blended learning among college students – A mixed-method approach
Source: Front Psychol. 2022 Dec 1;13:1054137. doi: 10.3389/fpsyg.2022.1054137 (PMC9751935; doi:10.3389/fpsyg.2022.1054137)
Supplement: Supplementary file 1 [file Data_Sheet_1.xlsx]

## Sheet: Student-Profile
Reapondents	Sex	Year Level					Legend	Legend
1	1	1						Sex
2	1	1					1	Male
3	1	1					2	Female
4	1	1
5	1	1
6	1	1
7	1	1
8	1	1
9	1	1
10	1	1
11	1	1
12	1	1
13	1	1
14	2	1
15	1	1
16	1	1
17	1	1
18	1	1
19	1	1
20	2	1
21	2	1
22	1	1
23	1	1
24	1	1
25	2	1
26	1	1
27	1	1
28	1	1
29	1	1
30	2	1
31	1	1
32	1	1
33	1	1
34	1	1
35	2	1
36	1	1
37	1	1
38	1	1
39	1	2
40	1	1
41	1	1
42	2	1
43	2	1
44	2	1
45	1	1
46	2	1
47	2	1
48	1	2
49	1	1
50	1	1
51	1	1
52	1	1
53	1	1
54	2	1
55	1	1
56	1	1
57	1	2
58	2	1
59	1	1
60	2	1
61	1	1
62	2	1
63	1	1
64	1	1
65	1	1
66	2	1
67	1	1
68	1	1
69	1	1
70	1	1
71	2	1
72	1	1
73	1	1
74	2	1
75	1	1
76	1	1
77	1	1
78	2	1
79	2	1
80	1	1
81	2	1
82	2	1
83	1	1
84	1	1
85	1	1
86	1	1
87	1	1
88	1	1
89	1	2
90	2	1
91	1	1
92	1	1
93	2	1
94	1	1
95	1	2
96	2	1
97	1	1
98	1	1
99	2	1
100	1	1
101	1	1
102	1	2
103	1	1
104	1	2
105	1	2
106	2	2
107	2	1
108	1	1
109	1	2
110	1	1
111	1	2
112	1	2
113	1	2
114	1	1
115	1	2
116	1	1
117	1	1
118	1	2
119	2	1
120	1	2
121	1	1
122	1	1
123	1	2
124	1	2
125	2	1
126	1	2
127	1	2
128	1	1
129	2	1
130	1	1
131	2	2
132	2	1
133	2	1
134	2	1
135	1	1
136	1	1
137	1	2
138	1	1
139	1	1
140	1	2
141	2	1
142	1	2
143	2	2
144	2	1
145	2	2
146	1	1
147	1	2
148	1	2
149	2	1
150	2	2
151	1	1
152	1	1
153	1	2
154	1	1
155	1	1
156	2	1
157	1	1
158	1	1
159	1	2
160	1	1
161	1	1
162	1	1
163	2	1
164	1	1
165	2	2
166	1	1
167	1	1
168	2	2
169	1	1
170	2	2
171	1	1
172	1	1
173	1	1
174	1	1
175	1	1
176	1	2
177	2	1
178	2	2
179	1	1
180	2	2
181	1	1
182	2	1
183	2	1
184	1	1
185	1	1
186	1	1
187	1	1
188	2	2
189	1	1
190	1	2
191	1	1
192	1	1
193	1	2
194	1	1
195	1	1
196	1	1
197	1	1
198	1	1
199	1	1
200	1	1
201	1	2
202	1	1
203	1	2
204	1	1
205	1	2
206	2	1
207	1	1
208	1	1
209	2	1
210	1	2
211	2	1
212	2	1
213	2	2
214	1	2
215	1	2
216	2	1
217	2	1
218	1	1
219	1	1
220	1	2
221	2	1
222	1	2
223	1	2
224	1	2
225	1	1
226	2	1
227	1	1
228	1	1
229	1	1
230	2	2
231	1	1
232	1	2
233	1	1
234	1	1
235	1	2
236	1	1
237	1	1
238	2	1
239	2	1
240	1	1
241	1	1
242	2	1
243	1	1
244	1	2
245	1	2
246	1	1
247	1	1
248	2	1
249	1	1
250	1	1
251	1	1
252	1	1
253	1	2
254	2	2
255	1	1
256	2	2
257	2	1
258	2	2
259	2	1
260	2	1
261	1	1
262	1	2
263	2	2
264	2	2
265	1	1
266	1	1
267	1	1
268	1	1
269	2	1
270	1	1
271	1	1
272	2	1
273	2	1
274	1	1
275	1	1
276	1	1
277	1	1
278	2	1
279	1	1
280	1	1
281	1	1
282	2	1
283	1	1
284	2	1
285	1	1
286	1	1
287	1	2
288	1	1
289	2	1
290	1	1
291	2	1
292	1	2
293	1	1
294	2	1
295	1	2
296	2	1
297	1	1
298	2	1
299	1	2
300	1	1
301	1	2
302	1	2
303	2	1
304	1	1
305	1	1
306	1	1
307	1	1
308	1	2
309	1	1
310	2	1
311	2	1
312	2	1
313	2	2
314	2	1
315	2	2
316	1	2
317	1	2
318	1	2
319	1	2
320	1	2
321	1	2
322	2	2
323	1	2
324	1	1
325	1	1
326	1	2
327	1	1
328	2	1
329	1	2
330	2	1
331	1	1
332	1	1
333	1	1
334	1	1
335	1	1
336	1	1
337	1	2
338	1	1
339	1	2
340	2	1
341	1	1
342	1	1
343	1	1
344	1	1
345	1	2
346	1	2
347	1	1
348	1	1
349	1	1
350	1	2
351	1	1
352	1	2
353	1	1
354	1	1
355	1	2
356	1	1
357	2	1
358	1	2
359	1	2
360	1	1
361	1	1
362	1	1
363	2	1
364	1	1
365	1	2
366	1	1
367	1	2
368	1	1
369	1	1
370	2	2
371	1	1
372	1	2
373	1	1
374	1	1
375	1	1
376	1	1
377	2	1
378	1	1
379	1	1
380	1	1
381	1	1
382	1	1
383	1	1
384	1	1
385	1	1
386	1	1
387	2	1
388	2	1
389	1	1
390	2	1
391	2	1
392	1	1
393	1	1
394	1	1
395	1	1
396	2	1
397	2	1
398	2	1
399	2	1
400	2	1
401	2	1
402	1	1
403	1	1
404	2	1
405	2	1
406	2	2
407	2	1
408	1	1
409	1	1
410	1	1
411	1	1
412	2	2
413	2	1
414	1	1
415	1	1
416	1	1
417	1	1
418	2	1
419	1	1
420	1	1
421	2	1
422	2	2
423	2	2
424	2	1
425	2	2
426	2	1
427	2	1
428	2	2
429	2	1
430	1	1
431	2	1
432	2	1
433	1	1
434	2	1
435	2	1
436	2	2
437	2	1
438	1	2
439	1	1
440	1	1
441	1	1
442	2	1
443	2	1
444	2	2
445	1	1
446	1	1
447	2	1
448	1	1
449	2	1
450	2	2
451	2	1
452	2	1
453	2	1
454	1	1
455	1	1
456	2	1
457	2	1
458	2	1
459	2	1
460	2	1
461	2	1
462	2	1
463	1	1
464	1	1
465	1	1
466	1	1
467	2	1
468	1	1
469	1	1
470	1	1
471	2	1
472	2	1
473	2	1
474	2	1
475	1	2
476	1	1
477	1	2
478	1	2
479	2	1
480	1	1
481	2	1
482	1	1
483	2	1
484	2	2
485	2	2
486	2	2
487	2	1
488	2	1
489	1	1
490	2	1
491	1	1
492	1	1
493	2	1
494	1	2
495	2	1
496	1	2
497	2	2
498	1	1
499	1	1
500	1	1
501	2	2
502	2	1
503	1	1
504	1	2
505	2	2
506	2	1
507	1	2
508	1	2
509	2	2
510	1	1
511	2	2
512	1	2
513	1	1
514	2	1
515	1	1
516	2	2
517	1	2
518	1	2
519	2	1
520	2	1
521	2	1
522	1	1
523	1	2
524	2	1
525	2	1
526	1	2
527	1	2
528	2	2
529	1	2
530	1	2
531	1	1
532	1	2
533	2	1
534	2	2
535	1	1
536	1	1
537	1	2
538	2	1
539	1	1
540	2	2
541	1	1
542	2	2
543	2	2
544	2	1
545	2	2
546	2	2
547	2	2
548	2	2
549	2	2
550	2	1
551	1	2
552	2	2
553	2	1
554	2	1
555	2	2
556	1	2
557	2	2
558	2	1
559	1	1
560	2	2
561	1	2
562	2	2
563	2	1
564	2	2
565	1	2
566	2	2
567	2	2
568	1	1
569	1	1
570	2	1
571	1	1
572	1	1
573	1	2
574	2	2
575	2	2
576	1	1
577	2	1
578	2	1
579	2	1
580	2	1
581	2	2
582	2	2
583	2	1
584	1	2
585	1	1
586	2	1
587	2	2
588	1	1
589	2	1
590	1	2
591	1	2
592	1	1
593	2	2
594	1	1
595	2	2
596	2	1
597	2	2
598	2	2
599	1	2
600	1	1
601	1	2
602	1	1
603	2	2
604	1	2
605	2	1
606	2	2
607	2	1
608	1	1
609	1	2
610	1	2
611	2	1
612	2	1
613	1	2
614	1	2
615	2	2
616	2	2
617	2	1
618	1	2
619	1	1
620	2	2
621	1	2
622	2	2
623	1	1
624	1	2
625	1	2
626	2	1
627	2	1
628	1	1
629	2	1
630	1	1
631	1	1
632	2	1
633	2	1
634	2	1
635	2	1
636	2	1
637	1	2
638	1	1
639	2	2
640	1	2
641	2	1
642	2	1
643	2	1
644	2	1
645	1	1
646	1	2
647	2	1
648	2	1
649	2	1
650	1	2
651	1	1
652	1	2
653	2	1
654	2	2
655	1	1
656	1	1
657	1	2
658	1	2
659	2	2
660	2	2
661	2	2
662	2	2
663	1	1
664	1	1
665	1	2
666	2	2
667	1	2
668	2	1
669	2	2
670	2	1
671	1	2
672	2	1
673	1	2
674	2	2
675	1	2
676	1	2
677	2	2
678	1	2
679	1	1
680	2	1
681	1	2
682	2	2
683	2	1
684	1	1
685	1	1
686	2	1
687	2	2
688	2	2
689	1	2
690	1	2
691	2	1
692	1	2
693	2	2
694	1	1
695	1	1
696	2	2
697	1	2
698	2	1
699	2	2
700	2	2
701	2	2
702	1	2
703	2	2
704	2	2
705	2	2
706	2	2
707	1	1
708	1	1
709	2	2
710	1	1
711	2	2
712	2	2
713	1	2
714	1	2
715	2	2
716	1	1
717	1	1
718	2	2
719	1	2
720	2	2
721	1	1
722	1	2
723	1	1
724	1	1
725	1	1
726	2	2
727	1	1
728	1	2
729	2	2
730	1	2
731	1	1
732	2	1
733	2	2
734	2	2
735	2	2
736	2	2
737	2	2
738	2	2
739	2	2
740	2	2
741	1	1
742	1	1
743	1	2
744	2	2
745	1	1
746	2	1
747	2	1
748	2	2
749	1	1
750	1	1
751	2	2
752	1	2
753	1	1
754	1	1
755	1	2
756	1	2
757	1	2
758	1	2
759	2	1
760	2	2
761	1	1
762	2	2
763	2	2
764	2	2
765	1	1
766	1	2
767	1	2
768	2	2
769	2	1
770	1	1
771	1	1
772	1	2
773	2	2
774	2	2
775	2	2
776	2	1
777	2	1
778	2	1
779	1	1
780	1	1
781	2	2
782	1	2
783	2	1
784	1	2
785	2	2
786	2	1
787	2	1
788	2	2
789	2	1
790	1	1
791	1	1
792	1	2
793	2	2
794	2	1
795	1	1
796	1	1

## Sheet:  Factors influencing blended le
	Perceived usefulness					Perceived ease of use					Computer-Self-efficacy					Service Quality
Reapondents	A1	A2	A3	A4	A5	B1	B2	B3	B4	B5	C1	C2	C3	C4	C5	D1	D2	D3	D4	D5			LEGEND
1	3	3	3	3	3	3	3	3	3	3	3	3	3	3	1	1	1	1	1	1			5 Strongly Agree
2	5	5	5	5	5	2	2	2	2	2	2	2	2	2	2	2	2	2	2	2			4 Agree
3	5	5	5	5	5	5	5	5	5	5	5	5	5	5	5	5	5	5	5	5			3 Neither agree or disagree
4	4	3	3	3	3	3	3	3	3	4	4	4	4	4	4	4	4	4	4	4			2 Disagree
5	3	3	3	3	3	2	2	2	2	2	2	2	2	2	2	2	2	2	2	2			1 Strongly Disagree
6	3	3	4	3	3	3	2	4	4	4	3	4	4	3	4	3	3	3	4	4
7	2	1	1	1	1	4	1	1	1	4	2	3	4	4	4	1	1	1	1	1
8	3	3	3	3	3	4	3	3	3	4	3	5	5	4	4	3	3	3	3	3
9	3	3	3	3	3	3	3	3	3	3	3	3	3	3	3	3	3	3	3	3
10	3	3	5	3	4	4	2	3	4	4	3	3	4	4	4	3	3	4	3	3
11	4	4	4	4	4	4	4	4	4	4	4	4	4	4	4	4	4	4	4	4
12	3	3	3	3	3	3	3	3	3	3	3	3	3	3	3	3	3	3	3	3
13	3	3	3	3	3	2	2	2	2	2	1	2	2	2	2	2	2	2	2	2
14	4	3	4	3	3	3	3	3	3	3	3	3	3	3	4	3	3	3	3	3
15	2	2	2	2	2	2	2	2	2	3	2	3	3	3	3	2	2	2	2	3
16	3	3	3	3	3	2	2	2	2	2	2	2	2	2	2	2	2	2	2	2
17	3	3	4	4	4	2	2	2	2	3	2	3	3	3	3	3	3	3	3	3
18	3	3	3	3	3	3	3	3	3	3	3	3	3	3	3	3	3	3	3	3
19	3	3	3	3	3	3	3	3	3	3	2	3	3	3	3	3	3	3	3	3
20	3	3	3	3	3	3	3	3	3	3	3	3	3	3	3	3	3	3	3	3
21	3	3	3	3	3	3	3	3	3	3	3	3	3	3	3	3	3	3	3	3
22	4	4	4	4	4	4	3	4	4	5	4	4	4	5	5	4	4	4	4	4
23	2	2	2	2	2	3	3	3	3	3	3	3	3	3	3	3	2	2	3	3
24	5	5	5	5	5	1	1	1	1	1	1	1	1	1	1	1	1	1	1	1
25	1	2	3	2	2	2	1	2	4	4	1	1	1	1	3	3	3	2	3	4
26	1	1	1	1	1	1	1	3	3	1	1	2	5	4	3	2	2	2	3	2
27	4	3	4	3	4	3	2	3	3	4	3	4	4	4	4	4	3	3	3	4
28	4	4	4	4	4	4	3	3	3	5	4	5	5	5	5	5	4	4	4	4
29	3	3	4	3	3	4	4	3	5	4	4	4	4	3	4	5	4	3	3	4
30	2	2	2	2	2	4	4	3	3	4	3	3	4	3	3	3	3	3	3	4
31	5	4	4	4	4	2	2	3	3	3	3	3	2	2	3	4	3	3	3	2
32	2	2	4	2	3	4	3	3	3	4	4	4	5	5	5	5	3	4	3	4
33	5	5	5	5	5	1	1	1	1	1	1	1	1	1	1	1	1	1	1	1
34	5	5	5	5	5	3	1	1	1	1	1	1	3	1	3	1	1	1	1	1
35	4	3	4	3	3	4	4	4	4	3	4	4	4	2	4	4	4	4	4	4
36	4	4	4	4	4	4	4	4	4	4	4	4	4	4	4	4	4	4	4	4
37	2	2	3	2	2	2	3	2	2	4	3	3	4	4	4	4	4	3	3	3
38	2	2	3	2	2	4	3	3	3	4	3	4	4	3	4	3	2	2	3	4
39	3	3	3	3	2	4	3	3	2	3	2	3	2	2	2	2	2	2	2	2
40	4	4	4	4	4	4	4	4	4	4	4	4	4	4	4	4	4	4	4	4
41	5	5	5	5	5	4	4	3	3	4	4	4	4	5	5	4	4	4	4	4
42	3	3	4	3	3	4	3	4	4	4	4	4	4	3	3	3	3	3	3	3
43	4	3	4	4	3	3	3	3	3	3	3	3	3	2	3	3	3	3	3	3
44	4	4	4	4	4	4	4	4	4	4	4	4	4	4	4	4	4	4	4	4
45	4	5	2	2	2	4	4	2	2	4	3	3	2	1	3	3	1	3	4	1
46	3	2	4	3	4	3	3	2	2	2	2	3	3	2	3	2	2	2	3	2
47	3	3	3	3	3	3	3	3	3	3	3	3	3	3	3	3	3	3	3	3
48	3	3	3	3	3	3	3	3	3	3	3	3	3	3	3	3	3	3	3	3
49	5	5	5	5	5	1	1	1	1	3	3	3	3	3	4	4	4	4	4	4
50	5	5	5	5	5	5	5	5	5	5	5	5	5	5	5	5	5	5	5	5
51	3	3	3	2	3	4	4	3	3	4	3	4	4	4	3	2	1	1	1	2
52	4	4	4	4	4	4	4	3	3	3	4	4	4	4	4	4	4	4	4	4
53	3	3	3	2	3	3	2	2	2	4	3	3	4	3	3	3	3	3	3	4
54	4	4	4	3	3	4	5	3	3	4	3	4	4	3	4	4	3	3	3	4
55	3	3	3	3	3	1	3	3	3	3	3	3	3	3	5	3	3	3	3	3
56	3	4	3	4	4	2	2	1	3	3	1	2	4	2	3	1	1	1	3	1
57	3	3	2	2	2	2	2	3	3	3	3	3	3	3	3	3	2	3	3	3
58	3	3	3	3	3	1	1	1	1	1	1	1	1	1	1	1	1	1	1	1
59	5	5	5	5	5	3	3	3	3	3	3	3	3	3	3	3	3	3	3	3
60	4	4	3	3	3	3	3	3	3	3	3	4	4	3	3	3	3	3	3	3
61	1	1	1	1	1	1	1	1	1	1	1	1	1	1	1	1	1	1	1	1
62	4	3	4	4	4	2	2	2	2	2	2	2	2	2	2	2	2	2	2	2
63	3	3	3	3	3	3	4	4	4	4	2	2	4	3	2	3	3	3	3	3
64	4	4	4	4	4	3	3	3	3	3	3	4	4	4	4	3	3	3	3	4
65	1	3	2	3	4	2	2	3	2	3	2	3	2	3	2	3	2	1	2	3
66	4	4	4	4	4	4	4	4	4	4	3	3	3	3	4	4	4	4	4	4
67	3	3	3	3	3	3	3	3	3	3	3	3	3	3	3	3	3	3	3	3
68	5	5	5	5	5	4	3	4	3	4	4	4	4	5	5	5	5	5	5	4
69	3	3	3	3	2	4	3	2	2	4	3	2	3	3	3	2	2	2	3	3
70	2	2	2	2	3	4	3	3	3	4	3	3	3	2	2	2	3	3	3	3
71	3	3	3	3	3	3	3	3	3	3	3	3	3	3	3	3	3	3	3	3
72	4	4	4	4	4	5	2	4	3	4	4	4	4	3	4	2	3	3	4	4
73	1	1	1	1	1	5	5	5	5	5	5	5	5	2	2	2	1	1	1	4
74	3	3	3	3	3	3	3	3	3	3	3	3	3	3	3	3	2	2	2	2
75	3	3	3	3	3	3	3	3	3	3	3	5	5	5	5	5	3	3	5	5
76	5	5	5	5	5	4	4	3	3	4	3	3	3	3	3	3	3	3	3	3
77	3	3	3	3	3	4	3	4	4	3	3	3	3	3	3	3	3	3	3	3
78	4	3	4	3	4	4	2	2	3	4	4	3	3	3	4	3	3	3	3	4
79	4	4	4	4	4	2	2	3	3	2	2	3	4	4	4	3	3	3	3	2
80	3	3	3	3	3	4	3	3	3	4	4	3	3	3	3	3	4	4	4	4
81	2	2	4	2	3	4	4	4	3	4	4	4	4	4	4	3	3	4	4	4
82	3	3	3	3	3	3	3	3	3	3	3	3	3	3	3	3	3	3	3	3
83	3	3	3	3	3	2	3	3	3	3	3	3	3	3	3	3	3	3	3	3
84	3	2	4	3	4	4	3	3	3	3	3	3	4	3	3	3	3	3	3	3
85	5	5	5	5	5	5	5	5	5	5	5	5	5	5	5	5	5	5	5	5
86	4	4	4	4	3	4	4	4	4	4	3	4	4	4	4	4	4	4	4	4
87	4	3	4	4	4	3	3	3	3	3	2	4	4	4	4	4	4	4	4	4
88	3	3	3	3	3	3	2	2	2	2	2	2	2	2	2	2	2	2	2	2
89	2	2	3	3	3	2	2	2	2	2	2	2	3	3	3	3	3	3	3	3
90	4	4	4	4	4	4	3	4	4	4	4	4	4	3	4	3	3	3	3	3
91	3	1	3	1	1	4	2	2	2	4	4	4	4	3	3	2	1	2	2	4
92	3	3	3	4	4	2	2	2	2	2	1	1	4	1	1	1	1	1	1	1
93	4	4	4	4	4	1	3	3	3	2	2	2	3	3	3	3	3	3	3	1
94	1	1	1	1	1	3	2	2	3	4	3	3	3	3	3	3	2	2	2	2
95	4	4	3	3	3	4	2	3	4	4	3	4	4	2	4	3	3	4	4	3
96	3	3	3	3	3	3	3	3	3	3	3	3	3	3	3	3	3	3	3	3
97	3	3	3	3	3	4	4	3	3	3	3	3	3	4	3	3	3	3	3	3
98	4	4	4	4	3	3	4	3	3	4	3	4	4	3	3	3	3	3	3	4
99	3	3	3	3	3	1	1	3	3	4	1	3	4	4	3	3	2	3	3	1
100	4	4	4	4	4	4	4	4	3	2	2	2	2	3	2	3	3	2	2	4
101	3	3	3	3	3	3	3	3	3	3	3	3	3	3	3	3	3	3	3	3
102	5	5	5	5	5	5	5	5	5	5	5	5	5	5	5	5	5	5	5	5
103	1	1	1	1	1	1	1	1	1	1	1	1	1	1	1	1	1	1	1	1
104	2	2	2	2	2	1	1	1	1	1	1	2	3	3	2	2	3	3	2	1
105	3	3	3	3	3	2	2	2	2	3	3	3	3	3	3	3	3	3	3	3
106	2	2	2	2	2	2	2	2	2	2	2	3	2	2	2	2	2	3	3	2
107	5	5	5	5	5	5	5	5	5	5	5	5	5	5	5	5	5	5	5	5
108	4	3	4	4	4	4	4	4	2	4	4	4	4	4	4	3	3	4	3	3
109	1	1	1	1	1	3	2	3	1	4	4	3	3	1	3	2	3	3	1	5
110	3	3	3	3	3	3	3	3	3	3	3	3	3	3	3	3	3	3	3	3
111	1	1	1	1	1	3	3	3	3	3	3	3	3	3	3	3	3	3	3	3
112	3	3	3	3	3	3	3	3	3	3	3	3	3	3	3	3	3	3	3	3
113	1	1	1	1	3	3	3	3	3	3	3	3	3	3	3	3	3	3	3	3
114	4	4	4	4	4	4	4	4	4	4	4	4	4	4	4	4	4	4	4	3
115	4	4	4	4	3	4	3	4	4	4	4	3	4	4	4	4	4	4	4	4
116	3	2	4	4	2	4	4	4	4	4	4	3	3	4	4	5	4	4	4	3
117	3	3	2	2	2	3	2	2	2	4	2	4	4	4	3	2	2	2	3	2
118	1	1	1	1	1	1	1	1	1	1	1	1	1	1	1	1	1	1	1	1
119	3	3	3	3	3	1	1	1	1	1	1	1	1	1	1	1	1	1	1	1
120	1	1	1	1	1	1	1	1	1	1	1	1	1	1	1	1	1	1	1	1
121	4	4	4	4	4	3	3	3	3	3	2	3	3	3	3	3	3	3	3	3
122	3	3	2	3	3	4	3	3	3	4	3	3	3	2	3	3	3	4	3	4
123	5	5	5	5	5	4	3	3	3	4	3	4	4	4	4	3	2	2	4	3
124	4	4	4	4	4	4	4	4	4	4	3	4	4	3	4	2	2	2	3	4
125	4	3	3	3	3	2	2	3	3	2	3	3	3	2	2	3	2	3	3	3
126	3	4	3	3	4	4	2	3	3	4	4	5	5	4	4	2	3	4	4	5
127	2	2	2	2	2	2	2	2	2	2	2	2	2	2	2	2	2	2	2	2
128	3	3	4	4	4	3	3	3	3	3	3	3	3	3	3	3	3	3	3	2
129	4	4	4	4	4	2	2	1	1	3	2	3	4	4	3	2	2	3	3	4
130	2	2	2	2	2	1	1	1	1	3	2	2	3	2	2	1	1	2	2	1
131	3	3	3	3	3	3	3	3	3	3	3	3	3	3	3	3	3	3	3	3
132	1	1	1	1	1	1	1	1	1	1	1	1	1	1	1	1	1	1	1	1
133	4	4	4	4	4	4	4	4	4	4	4	4	4	4	4	4	4	4	4	4
134	4	4	4	4	4	4	4	4	4	4	3	4	4	3	3	3	3	3	3	4
135	3	4	4	4	4	3	3	3	4	4	4	4	4	4	4	4	4	4	4	4
136	5	5	5	4	5	4	4	4	3	4	4	4	3	3	3	2	2	3	3	3
137	4	3	3	3	3	3	3	3	3	3	3	3	3	3	3	3	3	3	3	3
138	4	4	4	4	4	4	4	4	4	4	4	4	4	4	4	4	4	4	4	4
139	3	3	4	3	3	3	3	3	3	4	4	3	3	3	3	3	3	3	3	4
140	4	4	4	3	4	3	3	3	4	5	4	4	4	3	3	3	3	3	4	4
141	1	2	3	1	2	2	1	3	2	4	1	3	4	2	2	2	2	2	2	3
142	3	3	4	4	4	3	2	3	3	4	3	3	4	4	4	2	2	3	3	4
143	4	4	4	4	4	3	2	2	2	3	3	4	4	4	3	2	3	3	2	3
144	3	3	4	3	3	3	2	4	4	4	3	4	4	4	3	3	3	3	3	3
145	3	3	4	3	3	3	2	3	3	4	3	3	3	3	3	3	2	3	3	4
146	3	3	3	3	2	3	2	3	4	3	3	3	3	3	3	3	3	3	3	3
147	3	4	4	4	4	3	1	3	3	4	2	3	4	3	3	1	1	3	2	4
148	4	3	4	4	4	4	2	2	2	4	3	4	4	4	4	2	3	2	2	4
149	3	3	3	3	3	4	4	3	3	4	3	4	4	3	3	4	3	4	4	4
150	3	4	4	3	3	4	4	2	2	4	4	4	4	4	4	3	4	3	3	4
151	3	3	3	3	3	3	3	3	3	3	3	3	3	3	3	3	3	3	3	3
152	5	5	5	5	5	5	5	5	5	5	5	5	5	5	5	5	5	5	5	5
153	3	3	3	3	3	4	4	4	4	4	4	4	4	4	4	4	4	4	4	4
154	4	4	4	4	4	4	4	4	4	4	4	4	4	4	4	4	4	4	4	4
155	3	3	3	3	2	2	2	3	2	2	2	2	2	2	2	2	2	3	2	2
156	4	4	4	4	4	4	4	4	4	4	4	4	4	4	4	4	4	4	4	4
157	4	4	4	4	4	4	4	4	4	4	4	4	4	4	4	4	4	4	4	4
158	3	3	3	3	3	3	3	3	3	3	3	3	3	3	3	3	3	3	3	3
159	3	3	2	3	3	3	2	2	2	3	3	3	4	3	3	3	3	4	4	4
160	5	5	5	5	5	5	5	5	5	5	5	5	5	5	5	5	5	5	5	5
161	4	5	5	5	5	4	4	4	4	4	4	4	4	4	4	4	4	4	4	4
162	5	5	5	5	5	5	5	5	5	5	5	5	5	5	5	5	3	3	5	5
163	4	4	4	4	4	4	4	4	4	4	4	4	4	4	4	4	4	4	4	4
164	3	2	2	2	2	4	4	4	3	4	4	4	4	4	4	3	3	4	4	4
165	3	3	3	3	3	4	4	3	3	3	3	3	4	4	3	3	3	3	3	3
166	1	1	1	1	1	1	1	1	1	1	1	1	1	1	1	1	1	1	1	1
167	5	5	5	5	5	2	2	2	3	1	1	1	1	1	1	1	3	3	3	3
168	4	4	4	3	4	3	2	3	4	5	3	4	4	4	4	4	4	3	4	4
169	1	1	1	1	3	1	1	1	4	4	1	3	3	2	1	2	2	2	1	1
170	3	3	4	3	3	4	4	4	4	4	3	4	4	4	4	4	4	4	4	4
171	5	4	4	4	4	4	2	3	4	1	4	4	3	4	3	1	1	2	2	2
172	4	4	4	4	4	3	3	3	3	3	3	3	3	3	3	3	3	3	3	3
173	3	3	4	3	3	2	2	3	3	4	2	3	4	4	3	3	3	3	3	4
174	4	4	4	4	4	3	3	3	3	4	3	3	4	3	4	3	3	3	3	3
175	3	3	3	3	3	4	2	3	4	4	4	3	4	3	4	3	3	3	3	4
176	3	3	3	3	3	3	2	3	3	3	2	4	4	3	3	1	1	1	2	1
177	3	3	4	3	4	4	3	3	4	4	3	4	4	4	3	3	3	3	3	3
178	3	3	4	4	4	3	3	4	4	4	3	4	5	4	4	4	4	4	4	3
179	3	3	3	3	3	1	1	1	1	1	1	1	1	1	1	1	1	1	1	1
180	4	4	4	4	4	4	4	4	4	4	4	4	4	4	4	4	4	4	4	4
181	5	5	5	5	5	5	5	5	5	5	5	5	5	5	5	5	5	5	5	4
182	3	3	4	3	5	2	2	2	3	3	2	2	2	2	2	2	2	2	3	4
183	3	3	4	3	4	3	3	3	3	4	4	4	4	3	4	4	3	3	3	4
184	4	3	4	4	3	4	3	3	3	3	3	3	3	3	3	3	3	3	3	3
185	2	2	2	2	2	1	1	2	1	2	2	2	4	2	3	2	2	2	3	3
186	5	5	5	5	5	3	2	2	2	4	3	3	4	2	3	3	3	3	3	4
187	3	3	3	3	3	5	5	5	5	5	5	5	5	5	5	5	5	5	5	5
188	4	4	4	2	4	3	3	3	3	4	3	4	4	4	4	4	4	4	4	3
189	4	4	4	4	3	3	3	3	3	3	3	3	4	3	3	3	3	3	3	3
190	4	4	4	4	4	5	5	5	5	5	5	5	5	5	4	4	4	5	4	4
191	1	1	1	1	1	4	2	3	3	4	4	4	4	2	2	3	2	4	3	4
192	3	2	5	4	4	4	3	2	2	4	4	4	4	3	4	2	2	2	4	3
193	3	3	3	3	3	3	3	3	3	2	2	2	2	2	2	2	3	3	2	2
194	4	4	4	4	3	3	4	3	3	3	3	3	4	3	3	3	3	3	3	3
195	3	3	3	3	4	2	2	4	3	4	2	4	4	2	4	1	1	1	4	4
196	2	2	2	2	2	2	2	2	2	2	2	2	2	2	2	2	2	2	2	2
197	3	3	3	3	3	3	3	3	3	3	3	3	4	3	4	3	3	3	3	3
198	4	4	4	4	4	4	4	4	4	4	4	4	4	3	3	3	3	3	3	3
199	5	5	5	5	5	5	5	4	4	4	4	3	3	3	3	3	4	3	3	3
200	5	4	4	4	4	2	3	3	4	3	1	3	3	3	4	3	3	3	3	3
201	5	5	5	5	5	3	3	3	3	3	3	3	3	3	3	3	3	3	3	3
202	4	4	5	4	4	4	4	4	4	4	4	4	4	4	4	4	4	4	4	4
203	1	1	1	1	1	1	1	3	1	4	1	1	1	1	2	1	1	1	1	1
204	5	3	4	5	5	3	3	4	4	2	3	2	4	4	4	2	2	2	3	3
205	3	3	4	3	3	4	3	4	3	4	4	4	5	5	5	5	5	5	5	5
206	5	5	5	5	5	1	1	1	1	4	1	1	1	1	1	1	1	1	1	1
207	5	5	5	5	5	1	1	1	1	1	1	1	1	1	1	1	1	1	1	1
208	5	5	5	5	5	5	5	5	5	5	5	5	5	5	5	5	5	5	5	5
209	2	2	2	2	2	2	2	2	2	3	2	3	3	3	3	2	3	2	3	3
210	5	5	5	5	5	5	5	5	5	5	5	5	5	5	5	5	5	5	5	5
211	3	3	3	4	3	3	3	3	3	3	3	3	3	3	3	3	3	3	3	3
212	3	3	3	2	3	4	4	4	4	5	4	3	3	3	4	3	3	4	4	4
213	4	4	4	4	4	4	3	4	3	4	4	4	3	3	4	3	3	4	4	3
214	3	4	4	4	3	4	3	3	4	4	3	3	4	4	4	3	4	4	4	4
215	4	3	4	4	3	3	3	3	3	3	3	3	3	3	3	3	3	3	3	3
216	4	4	4	4	4	4	4	4	4	4	4	4	4	4	4	4	4	4	4	4
217	4	4	4	3	4	3	3	4	4	4	3	4	4	4	4	4	4	4	4	4
218	4	3	4	3	4	3	3	3	3	3	3	3	3	3	3	3	4	3	4	3
219	4	4	4	5	5	2	2	2	2	1	1	3	4	3	3	3	3	3	3	4
220	5	5	5	5	5	5	5	5	5	5	5	5	5	5	5	5	5	4	4	4
221	4	3	4	3	3	4	3	3	3	4	3	4	4	4	4	3	3	4	4	3
222	2	2	3	1	2	2	1	1	2	1	1	2	4	3	3	3	2	3	3	1
223	5	5	5	5	5	1	2	1	1	1	1	2	4	1	2	1	2	2	1	2
224	4	4	4	4	3	4	3	3	3	4	4	4	4	4	4	3	3	4	3	3
225	5	5	5	5	5	5	5	5	5	5	5	5	5	5	5	5	5	5	5	5
226	3	3	3	3	3	4	4	3	4	4	4	3	4	3	4	4	4	3	4	2
227	4	4	4	4	4	2	2	2	1	1	1	1	1	1	1	2	3	3	1	1
228	5	5	5	5	5	3	3	3	3	4	3	4	4	4	4	4	3	3	3	3
229	4	4	4	4	4	3	3	3	3	4	3	3	4	3	4	4	4	4	4	3
230	2	2	3	2	2	1	1	1	1	3	1	1	1	1	2	1	1	2	2	1
231	3	3	3	3	3	3	2	4	4	4	3	4	4	3	4	3	3	3	3	3
232	4	4	4	3	3	5	4	5	5	5	5	5	5	4	4	4	4	5	5	5
233	4	4	4	4	4	2	2	2	2	2	2	2	2	2	2	2	2	2	2	2
234	4	4	4	3	3	4	3	3	4	4	3	4	4	3	4	4	3	4	4	3
235	3	3	5	3	5	2	1	1	2	1	1	2	4	3	3	1	2	2	2	1
236	5	5	5	5	5	5	5	5	5	5	3	4	4	4	4	3	1	4	3	2
237	4	4	4	4	4	4	4	4	4	4	4	4	4	4	4	4	4	3	4	4
238	4	4	5	4	4	3	3	4	4	3	3	3	4	3	4	4	4	4	4	3
239	4	4	3	4	4	4	4	4	4	4	3	4	4	3	3	3	3	4	3	3
240	4	4	4	3	4	3	3	3	3	3	3	3	3	3	3	3	3	3	3	3
241	4	4	3	3	3	4	3	3	2	4	3	4	3	3	4	3	3	3	3	4
242	3	3	3	3	3	3	3	3	3	3	3	3	3	3	3	3	3	3	3	3
243	4	4	4	4	4	4	3	3	4	3	3	3	4	4	3	3	4	3	3	3
244	5	5	5	5	5	5	3	3	3	5	4	4	3	3	3	4	3	4	3	3
245	4	4	4	4	4	1	1	1	1	3	1	1	1	1	1	1	1	1	1	1
246	4	4	4	4	4	4	4	4	4	4	3	3	4	4	4	3	3	4	4	3
247	3	3	3	3	3	3	3	3	3	3	3	3	3	3	3	3	3	3	3	3
248	3	3	3	3	3	3	2	3	3	4	4	4	3	3	3	3	4	4	4	4
249	2	2	2	2	2	1	1	1	1	1	1	1	1	1	1	1	1	1	1	1
250	3	3	3	3	3	3	2	3	3	4	3	3	3	3	3	3	3	3	3	3
251	2	2	4	2	2	3	3	3	3	3	3	3	3	3	3	3	3	3	3	3
252	5	4	4	4	4	4	4	4	4	4	4	4	4	4	4	4	3	4	4	4
253	4	4	4	4	4	1	1	1	1	1	1	1	1	1	1	1	1	1	1	1
254	4	4	4	4	4	3	2	2	3	3	3	3	3	3	3	3	3	3	3	2
255	3	3	3	3	3	4	4	3	3	4	3	4	4	3	4	3	3	3	3	2
256	4	3	4	4	4	4	4	3	3	2	4	4	4	2	4	3	2	2	3	5
257	4	4	5	3	3	4	3	3	3	3	3	4	4	4	4	3	3	3	3	3
258	3	3	3	2	2	3	2	3	3	3	3	3	4	4	4	4	3	2	2	3
259	3	3	3	3	3	4	4	5	4	5	4	4	4	4	4	4	3	3	4	4
260	4	4	4	4	4	5	5	4	4	5	4	5	5	5	5	4	4	4	4	5
261	3	3	3	3	3	2	2	2	3	4	2	3	4	4	4	2	2	2	2	2
262	4	3	4	3	3	3	3	3	3	3	3	3	3	3	3	3	3	3	3	3
263	3	3	4	3	3	4	3	2	2	3	2	4	4	2	2	3	3	4	4	4
264	2	2	2	2	2	4	4	4	3	3	3	5	5	5	5	5	5	5	5	5
265	4	4	4	4	4	3	2	4	4	4	4	4	4	4	4	4	4	4	3	3
266	3	3	3	3	3	3	3	3	3	3	3	3	3	3	3	3	3	3	3	3
267	2	2	2	2	2	2	2	2	2	2	2	2	2	2	2	2	2	2	2	4
268	5	5	3	3	3	4	4	3	2	4	4	4	3	2	3	2	2	3	3	4
269	3	3	4	4	4	4	4	4	4	4	4	4	4	3	4	3	3	2	4	4
270	4	4	4	4	4	4	4	5	5	5	5	5	5	5	5	5	5	5	4	4
271	3	3	3	3	3	4	3	2	2	4	3	3	4	3	3	3	3	3	2	4
272	5	5	5	5	5	3	3	3	3	3	3	3	3	3	4	4	3	4	3	3
273	4	4	4	4	4	3	3	3	4	4	4	4	3	3	3	4	3	3	4	4
274	5	5	5	4	3	4	4	4	4	5	5	4	4	3	4	4	4	5	4	5
275	4	4	4	4	4	4	4	4	4	4	4	4	4	4	4	4	4	4	4	4
276	4	4	4	4	4	3	4	3	4	3	3	4	4	4	4	4	3	4	3	4
277	5	5	5	5	5	4	4	4	4	4	4	4	4	4	4	4	4	4	4	4
278	5	5	4	5	5	5	5	4	5	5	5	5	4	4	4	4	4	4	4	4
279	3	3	3	4	4	4	4	4	4	4	4	4	4	4	4	4	4	4	4	4
280	2	3	3	3	2	4	4	4	4	4	4	4	4	4	4	4	4	4	4	4
281	3	3	3	3	3	3	3	3	3	3	3	3	3	3	3	2	3	3	3	3
282	3	3	3	3	3	3	2	2	2	2	3	4	4	4	4	2	2	3	4	4
283	3	3	4	3	4	4	2	3	4	4	3	4	4	4	4	4	3	4	4	4
284	4	3	4	3	3	3	3	4	4	3	3	4	4	4	4	4	4	4	4	3
285	3	3	3	3	3	3	2	3	4	4	3	4	4	4	4	2	3	2	2	4
286	4	3	4	4	4	2	2	2	2	3	2	3	4	3	3	2	2	2	2	2
287	5	5	5	5	5	5	5	5	5	5	5	5	5	5	5	5	5	5	5	5
288	3	3	3	3	3	2	3	3	3	3	3	3	3	3	3	3	3	3	3	3
289	3	3	3	3	3	3	3	3	3	3	3	3	3	3	3	3	3	3	3	3
290	3	3	4	4	4	4	3	4	4	4	3	3	4	4	3	4	4	4	4	3
291	4	4	4	4	4	3	3	3	3	4	3	3	3	3	3	3	3	3	3	4
292	5	5	5	5	5	3	3	3	3	3	3	3	4	3	4	3	3	3	3	2
293	3	3	3	3	3	2	2	2	2	2	2	3	3	2	2	2	2	2	2	2
294	3	3	3	3	3	4	3	3	3	4	3	3	4	3	3	3	3	3	3	4
295	3	3	3	3	3	3	3	3	3	3	3	3	3	3	3	3	3	3	3	3
296	3	2	4	3	3	2	2	3	4	4	2	2	3	4	4	3	3	4	3	3
297	3	3	2	3	3	4	3	4	4	4	3	4	4	4	3	3	3	3	3	4
298	4	4	4	4	2	4	4	4	4	4	4	4	4	4	4	4	4	4	4	4
299	5	5	5	5	5	5	4	4	4	4	4	4	4	4	4	4	4	5	5	3
300	4	3	3	2	2	2	2	3	2	1	2	3	2	4	4	3	3	3	3	1
301	3	3	4	4	4	3	3	3	3	3	2	2	3	3	2	2	4	4	4	4
302	3	3	3	3	3	3	2	3	3	4	2	3	4	3	3	3	3	3	3	2
303	3	3	4	3	3	4	2	2	2	4	3	3	3	3	3	3	3	3	3	3
304	3	3	3	3	3	3	3	3	3	3	3	3	3	3	3	3	3	3	3	3
305	3	3	3	3	3	3	3	3	3	3	3	3	3	3	3	3	3	3	3	3
306	3	3	3	3	3	4	3	3	3	3	3	3	3	3	3	3	3	3	3	3
307	4	4	4	4	4	3	3	3	3	3	2	2	2	2	2	2	2	2	2	2
308	5	5	5	5	5	4	2	2	2	5	3	3	5	5	5	1	1	1	1	5
309	3	3	3	3	3	1	1	1	1	2	2	2	2	2	2	2	2	2	2	3
310	4	4	4	4	4	4	4	4	4	4	4	4	4	4	4	4	4	4	4	4
311	5	5	5	3	4	3	2	2	3	3	2	3	4	2	3	3	2	2	2	3
312	3	3	4	3	3	2	3	3	3	3	3	3	3	3	3	3	3	3	3	4
313	4	4	4	4	4	3	3	3	3	4	3	4	4	4	4	3	3	3	4	4
314	4	3	4	3	3	3	4	3	3	4	3	4	4	4	3	3	3	3	3	4
315	5	5	5	5	5	4	4	4	4	4	4	4	4	3	4	3	3	4	4	4
316	3	3	4	4	3	4	4	3	4	4	3	4	4	4	4	4	3	3	3	4
317	3	3	3	3	3	3	3	3	3	3	2	3	3	3	3	3	3	3	3	3
318	3	1	2	3	3	1	1	1	1	3	1	3	3	2	3	1	1	1	1	1
319	3	2	2	2	2	3	2	3	3	4	3	4	4	2	1	1	1	1	1	2
320	4	3	4	3	3	4	4	4	3	3	3	3	3	3	3	3	3	3	3	3
321	3	3	3	3	3	4	3	3	3	3	3	3	4	3	3	3	3	3	3	3
322	4	4	4	4	4	4	4	4	4	4	4	4	4	4	4	4	4	4	4	4
323	2	3	3	3	3	4	4	4	2	4	3	4	4	5	2	3	3	4	4	4
324	5	5	5	5	5	5	5	5	5	5	5	5	5	5	5	5	5	5	5	5
325	3	3	3	3	3	3	3	3	3	3	3	3	3	3	3	3	3	3	3	3
326	4	4	4	4	4	4	4	4	4	4	4	4	4	4	4	4	4	4	4	4
327	4	4	4	4	4	4	4	4	4	4	4	4	4	4	4	4	4	4	4	4
328	4	4	4	4	4	4	4	4	3	4	4	4	4	4	4	4	4	4	4	4
329	4	4	4	4	4	4	4	4	4	4	4	4	4	4	4	4	4	4	4	4
330	4	3	4	3	3	4	4	3	4	4	4	3	3	4	3	4	4	4	4	3
331	3	3	3	3	3	3	3	3	3	2	2	3	3	3	3	3	3	3	3	3
332	3	3	3	4	3	4	4	4	4	4	4	4	4	4	3	4	4	4	4	4
333	4	4	4	4	4	4	4	4	4	4	4	4	4	4	4	4	4	4	4	4
334	1	1	1	1	1	4	4	3	4	3	3	3	3	3	3	3	2	3	1	1
335	4	4	3	3	2	4	3	3	4	2	3	3	3	3	3	3	4	4	4	3
336	3	3	3	3	3	3	3	3	3	2	2	2	3	2	3	3	2	3	3	3
337	3	3	3	4	4	4	4	4	4	4	4	4	4	4	4	4	4	3	3	3
338	4	4	3	1	3	4	4	4	4	3	3	3	2	2	5	5	3	3	3	3
339	4	4	4	4	4	4	3	3	3	4	3	4	4	3	4	3	3	4	4	3
340	4	4	5	5	5	4	4	3	4	4	3	4	3	3	3	4	3	4	4	4
341	4	4	4	4	4	4	4	4	4	4	4	4	4	4	4	4	4	4	4	4
342	4	4	4	3	3	4	4	4	4	5	4	5	4	5	5	5	4	4	5	2
343	4	4	4	4	4	4	4	4	4	4	4	4	4	4	4	4	4	4	4	4
344	5	5	5	5	4	4	4	4	4	4	4	4	4	4	4	4	4	4	4	4
345	3	3	3	3	3	3	3	3	3	3	3	3	3	3	3	3	3	3	3	3
346	3	3	4	4	4	3	4	4	4	4	3	4	5	2	2	4	4	3	3	2
347	3	3	3	3	3	3	3	3	3	3	3	3	3	3	3	3	3	3	3	3
348	4	4	3	3	3	4	4	3	3	4	4	4	4	4	4	3	4	3	4	3
349	4	3	3	3	3	4	4	4	4	4	3	4	4	3	3	3	3	3	3	3
350	2	2	2	2	2	4	2	4	4	3	3	4	5	4	4	4	4	3	5	5
351	4	3	3	3	4	4	4	4	4	4	3	3	3	3	4	4	3	3	4	3
352	4	4	4	4	4	4	4	3	4	4	4	4	4	4	4	4	4	4	4	4
353	4	3	3	4	4	4	3	3	3	5	4	4	4	4	3	2	3	4	3	4
354	3	4	3	3	4	4	4	4	3	2	4	4	4	4	4	4	4	4	4	4
355	4	4	4	4	4	3	4	4	4	4	3	4	4	3	4	4	4	4	4	3
356	4	4	4	4	4	4	4	4	4	4	4	4	4	3	3	4	4	4	4	3
357	4	4	4	4	4	4	4	3	3	3	3	4	4	4	4	4	4	3	4	3
358	4	4	4	4	4	4	4	4	4	4	4	4	4	4	4	4	4	4	4	4
359	3	3	3	3	3	3	3	3	3	3	3	3	3	3	3	3	3	3	3	3
360	3	3	3	3	3	3	3	3	3	3	3	3	3	3	3	3	3	3	3	3
361	4	5	4	5	5	5	5	5	5	5	5	5	4	5	5	4	5	5	5	5
362	5	4	4	4	4	3	4	4	4	4	5	5	5	5	5	5	5	5	5	4
363	4	4	4	4	4	4	4	4	4	3	4	3	4	4	4	4	4	4	4	4
364	4	3	4	3	3	4	3	3	3	4	3	3	3	3	4	4	4	4	4	4
365	4	4	4	4	4	4	4	4	4	4	4	4	4	4	4	4	4	4	4	4
366	5	5	5	5	5	5	5	5	5	5	5	5	5	5	5	5	5	5	5	5
367	5	5	5	5	5	5	5	5	5	5	5	5	5	5	5	5	5	5	5	5
368	4	4	4	4	4	4	4	4	4	4	4	4	4	4	4	4	4	4	4	4
369	5	5	5	5	5	5	4	4	4	5	4	5	5	4	5	5	5	4	5	3
370	4	3	3	3	3	3	3	3	3	3	3	3	3	3	3	3	3	3	3	3
371	3	3	3	3	3	2	2	4	4	2	2	5	5	5	5	5	3	2	2	2
372	4	4	4	4	4	4	4	4	4	4	4	4	4	4	4	4	4	4	4	4
373	3	3	4	3	3	4	3	4	3	3	3	3	4	3	4	3	4	4	4	3
374	3	3	3	3	3	4	3	3	3	3	3	3	3	3	3	3	3	3	3	3
375	5	5	5	5	5	5	5	5	5	5	5	5	5	5	5	5	5	4	5	5
376	4	4	4	4	4	3	4	4	4	4	4	4	3	4	4	5	4	4	4	4
377	5	5	5	5	5	5	5	5	5	5	5	5	5	5	5	5	5	5	5	5
378	3	3	3	3	3	2	4	4	4	4	3	3	4	3	4	3	3	4	3	3
379	4	4	4	4	4	4	4	4	4	4	4	4	4	4	4	4	4	4	4	4
380	3	3	3	3	3	3	3	3	3	3	3	3	3	3	4	3	4	4	4	4
381	3	3	3	3	3	3	3	3	3	3	3	3	3	3	3	3	3	3	3	3
382	4	3	3	3	4	4	3	3	3	2	3	3	3	3	3	3	3	3	3	3
383	4	3	4	4	4	4	4	4	4	4	4	4	4	4	4	4	4	4	4	4
384	3	3	3	3	3	3	3	3	3	3	3	3	3	3	3	3	3	3	3	3
385	3	3	3	3	3	3	3	3	3	3	3	3	3	3	3	3	3	3	3	3
386	3	3	3	3	3	3	3	3	3	3	3	3	3	3	3	3	3	3	3	3
387	4	4	4	4	4	4	4	4	4	4	4	4	4	4	4	4	4	4	4	4
388	4	4	4	4	4	4	4	4	4	4	4	4	4	4	4	4	4	4	4	4
389	3	3	3	3	3	3	3	3	3	3	3	3	3	3	3	3	3	3	3	3
390	3	3	3	3	3	3	3	3	3	3	3	3	3	3	3	3	3	3	3	3
391	3	3	3	3	3	3	3	3	3	3	3	3	3	3	3	3	3	3	3	3
392	4	4	4	3	3	2	4	4	4	3	4	4	4	4	3	3	2	4	4	3
393	1	1	1	1	1	4	4	4	4	4	4	4	1	2	2	4	4	4	4	4
394	3	3	3	4	4	5	4	4	4	4	4	4	3	4	4	3	4	4	4	4
395	1	1	1	1	1	4	4	4	4	4	3	1	1	1	1	1	1	1	1	1
396	4	4	4	4	4	4	4	4	4	4	4	4	4	4	4	4	3	4	4	3
397	3	3	3	3	3	3	3	3	3	3	3	3	3	3	3	3	3	3	3	3
398	4	3	4	4	4	3	3	3	3	4	3	3	4	3	3	3	3	3	3	3
399	4	4	4	4	4	4	4	4	4	4	4	4	4	4	4	4	4	4	4	4
400	3	3	3	3	3	3	3	3	3	3	3	3	3	3	3	3	3	3	3	3
401	3	3	3	3	3	4	4	4	4	4	4	3	3	3	3	3	3	3	3	3
402	3	3	4	4	3	3	4	2	4	4	4	3	4	3	3	3	3	3	3	3
403	4	3	3	3	3	3	3	3	3	3	3	3	3	3	3	3	3	3	3	3
404	3	3	3	3	3	3	3	2	2	2	1	2	3	3	2	2	2	3	3	3
405	3	3	3	3	3	3	3	2	2	2	1	2	3	3	2	2	2	3	3	3
406	4	4	4	4	4	4	4	4	4	4	4	4	4	4	4	4	4	4	4	4
407	4	4	4	4	4	4	4	4	4	4	4	4	4	4	4	4	4	4	4	4
408	3	3	3	3	3	3	3	3	3	3	3	3	3	3	3	3	3	3	3	3
409	3	3	3	3	3	3	3	3	3	3	3	3	3	3	3	3	3	3	3	3
410	3	3	3	3	3	3	4	2	2	4	3	3	4	3	4	4	3	4	3	4
411	4	3	3	3	3	2	3	4	4	4	3	3	3	3	3	3	3	3	3	3
412	3	3	3	4	4	3	3	4	3	3	3	3	3	4	3	4	4	3	3	3
413	3	3	3	3	3	2	3	3	3	4	3	3	3	3	3	3	3	3	3	3
414	3	3	3	3	3	3	3	3	3	3	3	3	3	3	3	3	3	3	3	3
415	4	4	4	4	4	4	4	4	4	4	4	4	4	4	4	4	4	4	4	3
416	3	3	3	3	3	3	3	3	3	3	3	3	3	3	3	3	3	3	3	3
417	4	4	4	4	4	4	4	4	4	4	4	4	4	4	4	4	4	4	4	4
418	3	3	3	3	3	3	3	3	3	3	3	3	3	3	3	3	3	3	3	3
419	3	3	3	3	3	3	3	3	3	3	3	3	3	3	3	3	3	3	3	3
420	4	4	4	4	4	4	4	4	3	4	4	3	3	3	4	4	4	4	4	4
421	5	5	5	5	5	5	5	5	5	5	5	5	5	5	5	5	5	5	5	5
422	4	4	4	4	4	4	4	4	4	4	4	4	4	4	4	4	4	4	4	4
423	3	3	3	3	3	4	4	3	3	4	4	4	4	4	3	5	4	4	4	3
424	4	3	4	4	4	4	4	4	4	4	4	4	4	4	4	4	4	4	4	4
425	3	3	3	3	4	4	4	4	4	4	4	4	4	4	4	4	4	4	4	4
426	4	4	4	4	4	4	4	4	4	4	3	4	4	4	4	4	4	4	4	4
427	4	4	4	4	4	3	4	5	4	3	2	4	3	4	5	4	4	5	4	3
428	5	5	5	5	5	5	5	5	5	5	5	5	5	5	5	5	5	5	5	5
429	4	4	4	4	4	4	4	2	2	4	3	3	4	4	4	4	4	4	4	4
430	4	4	4	4	4	4	4	4	4	4	4	4	4	4	4	4	4	4	4	4
431	2	2	1	1	2	3	1	1	1	3	2	2	2	2	2	2	2	2	2	3
432	4	3	3	3	3	3	3	3	3	3	3	3	3	3	3	3	3	3	3	3
433	5	5	4	4	4	4	4	4	4	4	4	4	4	4	4	3	3	3	4	4
434	3	3	3	3	3	3	3	3	3	3	3	3	3	3	3	3	3	3	3	3
435	5	4	3	4	4	4	5	4	4	4	5	4	5	4	4	4	4	4	4	4
436	3	3	3	3	3	3	3	3	3	3	3	3	3	3	3	3	4	4	4	4
437	4	4	4	4	4	3	3	3	3	3	3	3	3	3	3	3	3	3	4	3
438	3	3	3	3	3	3	3	3	3	3	3	3	3	3	3	3	3	3	3	3
439	3	3	3	3	3	3	2	2	2	3	3	3	3	3	3	2	3	3	3	2
440	5	5	5	5	5	5	5	5	5	5	5	5	5	5	4	4	4	4	4	4
441	3	3	3	3	3	3	3	3	3	3	3	3	3	3	4	4	3	4	4	3
442	3	3	3	2	2	2	2	2	2	4	2	2	2	2	3	2	3	3	3	3
443	4	4	3	3	3	4	4	3	3	4	3	3	4	4	4	4	5	4	3	3
444	3	3	3	3	3	3	3	3	3	3	3	3	3	3	3	3	3	3	3	3
445	3	3	3	3	3	3	3	3	3	3	3	3	3	3	3	3	3	3	3	3
446	3	3	3	3	3	3	3	3	3	3	3	3	3	3	3	3	3	3	3	3
447	4	3	3	3	3	2	2	2	2	2	2	2	2	2	2	2	1	3	2	2
448	4	3	4	4	4	4	4	4	4	4	4	4	4	4	4	4	4	4	4	3
449	3	3	3	3	3	3	2	2	2	4	3	4	4	4	4	4	4	4	4	4
450	3	3	2	4	4	2	4	2	3	2	3	1	2	2	3	3	2	3	3	3
451	3	3	3	3	3	3	3	3	3	3	3	3	3	4	3	3	3	3	3	3
452	4	4	4	4	4	4	4	4	4	4	4	4	4	4	4	4	4	4	4	4
453	3	3	3	3	3	3	3	3	3	4	3	4	3	3	4	4	3	3	3	3
454	3	3	3	3	3	2	2	2	3	4	3	4	4	3	2	3	3	3	3	2
455	3	3	3	3	3	3	3	3	3	3	3	3	3	3	3	3	3	3	3	3
456	4	4	4	4	4	4	4	4	4	4	4	3	3	4	4	4	4	3	4	4
457	4	4	4	4	4	4	4	4	4	4	4	4	4	4	4	4	4	4	4	4
458	3	3	3	3	3	5	5	5	5	5	5	5	5	5	5	5	5	5	5	5
459	3	3	3	3	3	3	3	3	3	3	3	3	3	3	3	3	3	3	3	3
460	3	3	3	4	4	4	4	4	3	4	4	4	4	3	3	4	3	4	3	3
461	3	3	3	3	3	3	3	3	3	3	3	3	3	3	3	3	3	3	3	3
462	4	4	4	4	4	4	4	4	4	3	4	4	4	4	4	4	4	4	4	4
463	1	1	1	1	1	4	4	1	1	1	1	1	1	1	1	4	1	1	1	1
464	3	3	3	3	3	3	3	3	3	3	3	3	3	3	3	3	3	3	3	3
465	3	3	3	3	3	2	3	4	4	4	4	4	5	4	4	4	3	3	3	3
466	3	3	3	3	3	3	3	3	3	3	3	3	3	3	3	3	3	3	3	3
467	3	3	3	3	3	3	3	3	3	3	3	3	3	3	3	3	3	3	3	3
468	3	2	3	2	2	2	2	3	3	4	4	4	4	4	4	4	4	4	4	4
469	3	4	4	5	5	4	4	4	4	4	4	4	4	4	4	4	4	4	4	4
470	4	4	4	4	4	4	4	4	4	4	4	4	4	4	4	4	4	4	4	4
471	3	3	3	3	3	3	3	3	3	3	3	3	3	3	3	3	3	3	3	3
472	4	4	4	4	3	4	4	4	4	4	4	4	4	4	4	4	4	4	4	4
473	4	4	3	3	4	4	4	4	4	4	4	4	4	4	4	4	4	4	4	4
474	4	4	4	4	3	3	3	3	3	3	3	3	3	3	3	3	3	3	3	3
475	3	2	4	3	4	4	4	2	1	4	2	4	4	4	2	2	1	4	4	5
476	4	3	3	3	3	4	4	3	3	4	3	4	4	3	4	3	3	3	4	3
477	4	4	4	4	4	4	4	4	4	4	4	4	4	4	4	4	4	4	4	4
478	3	3	3	3	3	3	3	3	3	3	3	3	3	3	3	3	3	3	3	3
479	3	3	3	3	3	3	3	3	3	3	3	3	3	3	3	3	3	3	3	3
480	5	5	5	5	5	5	5	5	5	5	4	5	5	4	5	4	5	5	5	4
481	3	3	2	3	3	4	3	4	4	4	4	3	2	3	4	5	4	4	5	5
482	5	5	5	5	5	5	4	4	4	4	4	4	4	3	4	4	4	3	4	4
483	3	5	4	5	4	3	5	4	5	4	4	5	4	3	3	5	4	4	4	4
484	4	4	5	5	5	4	4	4	4	4	4	5	4	4	4	4	4	4	4	4
485	5	5	5	3	4	5	4	3	3	4	4	5	4	5	5	5	5	5	5	4
486	3	4	5	5	5	4	4	4	4	4	5	5	4	5	4	4	5	4	5	5
487	4	5	4	5	4	4	4	4	4	4	5	4	5	4	4	5	5	4	5	4
488	5	4	5	4	4	5	3	4	5	4	5	5	4	4	4	4	4	5	5	5
489	4	4	5	5	5	5	5	5	4	5	4	4	4	4	4	5	5	4	5	5
490	3	2	1	1	2	2	2	1	1	2	2	2	1	1	2	3	1	3	1	2
491	4	5	4	5	3	3	5	4	4	4	4	5	5	3	3	5	5	5	4	5
492	4	5	4	4	4	5	5	4	4	4	4	5	3	4	4	4	5	3	4	4
493	4	4	4	5	4	5	5	4	4	5	4	3	3	4	4	5	4	5	5	4
494	1	2	1	3	2	1	1	2	1	2	1	1	3	1	3	2	2	2	3	1
495	5	4	5	3	5	4	4	4	4	5	4	4	4	4	3	4	4	5	3	5
496	2	2	3	2	1	2	2	2	2	1	1	2	2	1	2	1	1	2	2	2
497	5	4	5	3	5	4	3	5	4	4	4	3	4	5	5	5	3	3	5	5
498	5	3	5	4	3	4	4	5	5	4	5	5	4	5	4	4	4	4	4	4
499	2	2	1	1	2	2	1	1	3	3	1	1	2	1	2	1	2	1	2	1
500	5	5	5	5	4	4	5	5	4	4	5	5	4	5	4	4	4	5	4	4
501	3	3	2	2	2	3	2	1	1	1	2	2	2	2	1	1	2	2	1	2
502	4	4	4	5	3	5	5	4	4	4	4	4	4	5	4	5	4	4	4	5
503	3	5	4	4	5	4	5	3	5	3	4	4	4	3	5	5	5	4	3	3
504	3	1	1	3	2	2	1	2	1	2	2	1	2	1	2	3	2	1	2	1
505	3	1	1	1	1	2	1	2	2	2	1	2	1	1	2	2	2	1	1	1
506	5	4	3	4	4	3	3	3	5	5	4	5	4	3	4	4	4	5	4	5
507	4	5	5	4	4	5	4	3	5	5	5	4	5	4	4	4	5	4	4	5
508	1	2	1	2	1	3	2	2	2	2	1	1	3	3	2	3	1	1	1	1
509	2	2	3	2	1	3	1	2	3	2	2	2	1	2	2	2	1	1	1	2
510	4	5	4	5	5	4	4	5	4	5	5	5	4	3	4	5	4	3	5	4
511	5	5	4	3	4	3	4	5	5	3	4	5	4	4	5	5	4	3	5	5
512	5	4	4	5	5	5	4	3	5	4	4	5	4	5	4	4	5	5	3	5
513	4	5	4	4	4	4	4	5	4	3	3	3	4	4	4	5	4	5	4	4
514	5	5	4	5	4	4	4	4	4	4	5	4	5	5	4	4	4	3	4	4
515	5	5	5	4	5	5	4	3	4	5	3	4	5	5	5	5	3	4	4	4
516	4	5	4	4	4	4	4	4	3	4	4	4	3	3	3	5	4	4	4	4
517	4	3	4	4	4	4	4	3	4	4	5	5	5	5	3	4	3	4	5	4
518	5	5	5	5	4	4	4	5	4	3	4	4	4	5	4	5	5	4	5	4
519	5	3	5	3	4	4	4	5	4	4	4	4	4	5	5	4	5	5	5	4
520	5	5	5	4	4	4	3	3	5	5	5	5	4	4	5	3	5	3	4	4
521	4	4	4	5	5	4	5	3	4	3	3	4	4	4	4	4	3	3	5	4
522	3	4	3	5	4	5	3	4	5	4	5	5	4	4	4	4	4	5	4	4
523	4	3	5	5	5	5	4	4	4	5	4	4	5	5	4	4	4	4	4	4
524	2	2	1	2	1	2	2	2	1	3	1	1	3	2	3	2	2	2	2	1
525	4	5	3	5	4	5	3	5	3	3	4	5	3	5	4	3	4	4	4	4
526	3	4	5	4	4	4	4	4	5	5	5	4	5	5	5	5	3	3	5	4
527	2	3	2	2	2	3	3	2	2	1	1	1	1	1	2	1	1	1	2	2
528	2	1	2	1	1	1	1	1	1	2	1	3	1	1	1	2	2	2	2	3
529	3	5	4	5	5	4	5	4	5	5	3	5	4	5	5	5	4	5	5	4
530	4	4	5	4	4	5	4	5	5	5	5	5	5	4	3	4	3	4	4	5
531	3	5	4	4	5	4	4	5	4	5	5	5	3	3	5	3	5	5	5	4
532	3	4	4	4	4	5	5	4	5	3	3	3	4	4	4	5	5	3	4	4
533	1	2	2	1	2	2	1	1	1	2	1	1	2	2	1	1	2	3	1	1
534	4	4	5	4	5	4	4	5	4	4	5	4	4	4	4	4	5	5	4	3
535	4	4	4	3	3	5	4	5	4	3	4	4	4	4	5	4	4	3	5	4
536	4	4	4	4	5	5	4	5	5	3	4	4	5	4	4	4	4	5	4	4
537	5	4	4	4	5	5	5	4	5	4	4	4	5	5	5	4	5	5	5	4
538	4	4	5	3	4	5	4	5	4	4	3	5	4	5	4	4	5	5	5	4
539	4	4	4	4	5	5	4	5	5	5	5	5	3	5	5	4	4	5	4	5
540	5	4	5	4	5	5	4	5	5	5	3	4	5	5	5	5	4	5	4	4
541	5	4	5	5	5	4	5	4	4	5	5	4	4	4	4	4	4	5	4	5
542	4	4	4	5	4	5	4	5	5	4	5	5	4	5	4	4	4	4	4	3
543	4	5	3	4	4	4	5	4	4	4	5	3	4	5	4	4	3	4	4	4
544	1	2	1	2	2	2	3	1	1	2	2	3	1	1	1	2	2	1	1	2
545	2	2	3	2	2	2	2	1	1	1	1	1	2	2	2	3	1	3	2	2
546	4	5	4	5	3	4	5	5	5	5	4	5	5	3	5	5	4	4	5	5
547	4	4	5	4	5	5	5	4	5	3	5	4	4	5	5	4	4	4	3	4
548	4	3	5	4	4	4	4	5	5	4	4	5	4	3	4	5	4	4	4	4
549	3	4	4	4	4	4	4	4	4	4	4	4	4	4	4	4	5	4	3	4
550	5	4	4	4	3	3	5	4	5	5	3	5	5	5	4	4	3	4	5	3
551	3	5	4	5	5	3	4	5	4	4	4	4	5	5	4	4	5	3	4	5
552	5	4	5	4	4	4	5	5	4	4	4	5	5	5	4	5	5	4	4	3
553	5	4	5	3	4	5	4	3	5	3	4	4	5	5	4	5	4	4	4	5
554	5	5	3	4	4	5	4	4	4	5	4	5	3	4	5	4	5	5	5	3
555	2	2	1	2	2	2	1	1	2	2	1	3	2	2	2	2	2	1	2	1
556	5	4	5	4	5	4	4	5	5	5	5	5	4	5	5	3	4	5	5	5
557	2	1	1	1	1	2	1	2	2	3	2	2	1	1	2	2	1	3	1	1
558	5	5	4	5	5	5	4	4	4	5	4	5	4	3	4	4	4	5	5	4
559	3	3	4	5	5	4	4	3	3	5	5	3	4	4	4	4	5	4	5	5
560	5	4	3	4	5	4	5	3	5	5	5	5	4	5	4	3	4	5	3	3
561	5	4	4	4	4	5	5	3	3	5	5	5	5	5	5	4	4	4	5	3
562	3	5	4	3	3	5	4	4	3	4	5	4	5	3	4	4	3	4	3	4
563	5	5	5	4	4	4	5	5	5	4	4	5	4	3	5	4	4	5	5	5
564	5	4	4	4	5	4	5	5	5	5	3	5	4	5	4	5	3	4	3	5
565	4	4	4	5	5	3	4	4	5	5	4	5	3	4	4	5	5	5	4	4
566	4	4	4	5	3	4	4	4	5	5	4	4	5	4	4	3	4	4	4	4
567	4	4	4	5	4	5	4	4	5	4	4	4	5	5	4	5	5	5	5	4
568	5	3	4	4	5	4	4	4	5	5	5	4	5	5	4	4	5	4	4	4
569	4	5	4	4	4	4	4	4	5	4	5	4	4	5	4	5	5	5	5	4
570	4	4	4	5	4	4	5	5	4	5	4	5	4	5	5	4	3	5	4	4
571	4	4	5	5	4	3	4	5	4	5	4	4	5	3	5	5	5	4	4	4
572	5	5	5	4	5	3	4	3	5	4	4	5	4	5	5	5	5	3	5	4
573	5	5	5	4	5	4	4	5	3	5	4	3	5	5	5	5	4	5	5	4
574	4	5	3	5	4	4	4	4	3	5	4	5	4	4	4	5	5	5	5	5
575	3	5	5	5	4	5	4	4	4	4	5	3	5	3	4	4	4	5	5	4
576	3	4	5	4	5	4	5	4	5	4	5	4	4	5	5	4	5	4	4	5
577	4	4	4	5	5	4	4	3	4	3	3	4	4	5	5	3	5	5	5	4
578	5	5	4	4	5	4	4	5	5	5	4	4	3	5	4	4	3	4	4	4
579	1	2	1	1	1	2	2	2	2	2	1	1	2	2	2	1	2	2	2	2
580	3	4	5	4	5	5	4	4	4	5	3	5	3	4	4	4	3	4	5	5
581	5	5	4	5	3	4	4	3	4	4	5	4	5	3	5	4	5	4	4	5
582	3	4	4	4	5	4	5	5	4	4	4	5	4	5	4	5	5	5	5	5
583	4	4	4	5	5	5	5	5	5	5	4	5	4	4	3	5	4	4	4	4
584	5	5	5	5	5	5	4	4	4	4	5	4	4	4	3	5	4	5	5	4
585	4	5	5	5	4	3	5	5	4	4	4	4	5	3	5	5	4	5	4	5
586	4	4	5	4	4	4	5	4	4	5	4	4	5	5	5	3	5	4	5	4
587	1	2	2	1	2	1	2	1	2	1	1	2	3	2	1	1	3	3	2	2
588	4	4	5	5	4	5	4	4	5	4	4	4	5	5	4	5	5	4	5	4
589	4	5	5	3	4	5	4	5	5	3	5	4	4	3	5	3	4	5	3	5
590	5	5	4	4	4	4	4	4	5	3	3	4	3	5	3	3	4	4	3	4
591	4	5	4	3	5	5	4	3	5	5	4	4	5	5	4	3	4	4	4	4
592	4	4	4	5	4	4	3	4	4	4	5	4	5	3	4	5	4	5	5	4
593	5	4	4	5	4	4	3	5	5	4	5	5	5	4	5	5	4	5	4	3
594	4	4	5	3	4	5	4	4	5	4	5	5	4	4	3	4	4	4	4	4
595	4	3	4	5	3	3	4	4	4	4	5	5	4	4	5	4	5	3	5	5
596	4	4	4	5	5	4	5	4	5	5	4	4	4	4	5	4	5	5	4	5
597	4	5	4	4	5	4	3	5	5	5	4	4	5	5	4	4	4	4	4	3
598	3	3	5	4	5	5	5	4	5	4	5	4	3	4	5	4	4	3	3	4
599	4	4	4	5	4	5	4	5	4	5	4	5	4	3	4	4	4	5	5	5
600	5	5	4	3	4	4	4	4	4	5	4	4	4	3	4	4	5	4	4	5
601	5	5	4	4	4	5	4	3	5	5	4	4	4	5	5	5	3	4	4	5
602	5	5	4	4	5	4	5	4	3	4	4	5	4	5	4	5	4	5	4	4
603	4	4	5	4	5	4	4	5	4	4	4	5	3	5	5	5	5	5	3	4
604	2	2	2	1	2	2	1	1	1	1	2	1	1	2	1	2	3	3	2	1
605	1	2	2	2	1	1	1	2	3	3	2	2	3	1	1	1	1	1	2	1
606	5	5	4	5	4	4	5	4	4	4	5	5	4	5	4	4	4	4	4	5
607	5	4	5	3	3	4	5	5	4	5	5	5	4	4	4	4	5	3	5	5
608	1	2	3	2	1	1	1	2	2	1	1	1	2	2	1	2	2	2	1	3
609	4	4	5	3	4	5	5	4	4	5	4	3	4	5	5	3	5	4	4	4
610	5	5	5	5	4	4	5	4	4	5	4	4	4	3	5	4	4	5	5	5
611	1	1	2	2	3	3	1	1	1	2	2	2	1	1	2	1	2	2	1	1
612	1	1	3	3	1	1	2	2	1	2	3	1	2	2	1	2	3	3	1	1
613	3	5	4	5	5	5	4	5	4	5	5	5	3	5	3	4	4	3	4	5
614	2	2	2	1	2	1	1	2	2	1	2	1	3	1	3	3	1	2	1	1
615	5	5	5	3	3	4	5	5	4	4	4	4	5	4	5	4	5	4	4	4
616	1	1	1	2	2	1	3	2	1	1	2	2	2	1	2	2	2	2	3	2
617	4	4	5	3	3	4	4	4	3	5	4	5	4	5	5	5	5	4	5	4
618	4	5	4	5	5	3	5	5	4	5	5	5	4	3	5	5	4	4	5	3
619	5	3	5	4	4	5	4	4	5	4	5	4	3	4	4	4	4	4	4	5
620	4	5	3	4	5	5	5	5	4	5	4	3	5	4	4	4	4	5	4	4
621	2	3	2	1	2	2	1	3	1	1	1	2	2	2	1	1	2	1	1	2
622	5	4	4	5	5	5	5	5	4	4	4	4	4	5	5	4	4	5	5	4
623	2	1	2	2	1	1	1	3	2	2	1	2	2	2	2	2	2	1	1	2
624	5	5	5	4	4	5	5	5	5	5	4	4	4	5	5	5	4	4	4	5
625	4	4	4	4	4	4	3	5	5	4	5	4	5	4	5	4	5	5	4	3
626	3	5	4	3	5	4	4	5	4	4	4	5	4	4	3	4	5	4	5	5
627	3	4	4	3	5	4	4	4	3	4	5	5	3	4	3	4	5	5	4	4
628	1	3	2	3	2	1	2	2	1	2	2	1	1	2	1	2	1	2	2	2
629	2	2	2	1	2	2	3	1	2	2	2	2	2	2	2	2	1	2	1	2
630	1	1	1	1	2	2	2	2	2	2	1	3	2	2	2	3	2	2	3	1
631	1	3	1	1	2	2	2	1	1	2	1	1	2	2	2	3	1	1	1	2
632	4	4	4	5	4	5	4	3	5	4	4	3	4	5	4	4	4	5	5	5
633	3	1	1	1	1	1	1	1	2	2	2	1	3	1	2	2	2	2	2	2
634	1	2	1	2	1	1	2	2	2	1	1	1	2	2	1	1	2	1	1	1
635	3	4	4	4	5	4	4	5	4	4	4	4	4	5	4	4	4	5	4	4
636	5	5	4	5	4	5	3	5	3	4	4	4	5	5	5	3	4	4	5	4
637	4	4	4	4	3	4	4	5	4	5	5	4	3	5	4	5	3	4	5	5
638	5	5	5	3	3	4	4	5	5	4	5	5	3	4	4	5	4	5	5	3
639	4	5	5	4	5	5	5	5	4	5	3	4	5	4	4	5	5	3	4	4
640	5	4	5	5	5	4	5	4	4	4	3	3	4	5	4	4	5	5	4	5
641	2	2	1	2	1	1	2	1	2	1	2	1	1	1	1	2	2	1	1	1
642	3	5	5	4	5	4	5	4	4	4	5	4	5	5	4	3	5	3	4	4
643	5	5	4	4	3	4	5	4	5	4	4	5	4	4	4	5	4	4	4	3
644	3	5	4	5	5	4	4	4	3	4	5	5	4	4	5	5	4	4	4	4
645	2	1	2	1	3	1	3	1	1	2	2	2	2	1	3	2	1	2	2	1
646	5	4	5	5	4	3	4	3	4	4	4	4	5	5	4	4	3	5	5	4
647	2	1	1	1	1	2	2	1	1	1	1	1	1	1	2	2	1	1	2	1
648	4	4	4	4	5	4	4	4	5	5	4	4	4	4	5	4	5	5	5	5
649	4	4	4	4	4	4	5	3	4	5	5	4	4	5	4	5	5	4	4	5
650	5	4	4	5	3	4	4	5	5	5	5	3	4	4	4	3	4	4	4	5
651	5	4	5	3	3	5	3	4	5	5	4	5	4	3	3	5	4	4	4	4
652	4	4	4	4	4	3	5	4	4	4	4	3	4	3	3	4	4	4	4	5
653	5	4	4	5	4	5	4	4	4	4	3	5	4	3	4	4	5	5	3	4
654	3	5	5	5	3	4	4	4	5	5	5	5	3	5	4	4	3	4	3	4
655	1	1	1	1	1	2	2	1	2	1	1	2	1	2	2	2	2	1	2	1
656	4	5	3	5	3	4	4	3	4	4	5	4	4	4	3	4	4	3	3	4
657	4	5	5	3	4	4	4	5	4	4	4	4	5	4	5	4	5	5	4	4
658	4	5	5	4	4	5	5	4	5	3	4	4	4	5	5	3	3	5	5	5
659	4	4	5	4	4	5	5	4	3	4	5	4	5	5	3	5	4	5	4	5
660	5	3	5	5	4	4	5	4	4	4	5	4	4	4	5	5	3	5	4	4
661	5	5	4	5	5	5	4	4	4	5	5	5	4	4	5	5	4	4	3	4
662	2	1	2	1	1	1	3	1	3	2	1	3	2	2	1	1	1	2	1	1
663	5	4	5	3	5	4	4	5	5	4	3	4	4	4	5	4	4	4	4	4
664	4	5	5	4	4	5	4	5	4	4	4	5	4	5	4	4	4	5	3	3
665	5	4	5	4	4	4	4	4	4	4	4	3	4	4	5	3	5	3	4	5
666	2	1	2	2	1	2	2	2	1	1	2	2	1	3	2	2	1	1	2	2
667	4	3	3	3	4	4	5	4	4	5	4	4	4	3	5	4	5	4	5	4
668	5	3	3	4	5	5	5	5	5	3	4	3	5	4	5	4	5	4	4	5
669	4	5	4	3	5	4	5	5	3	4	3	3	4	3	3	4	4	5	5	4
670	5	4	4	4	4	5	4	4	5	4	4	5	5	4	3	5	4	4	5	3
671	3	5	4	5	5	4	4	5	4	3	4	3	4	4	5	5	3	4	5	4
672	5	4	5	4	4	5	4	5	5	4	4	5	5	5	3	4	5	5	4	4
673	4	4	4	3	3	5	4	5	5	4	5	5	5	5	3	4	4	5	5	4
674	4	5	4	5	4	4	4	4	5	3	3	5	5	5	4	5	5	4	5	5
675	4	3	5	4	5	4	5	5	5	4	4	4	4	5	4	5	5	3	4	4
676	4	4	5	5	5	5	4	5	4	5	3	5	4	5	3	3	4	4	4	5
677	4	5	5	5	3	4	4	5	4	4	4	5	3	4	4	4	4	4	3	4
678	5	4	4	4	3	5	4	4	4	5	3	5	4	4	5	5	4	4	3	3
679	3	2	2	2	1	1	2	1	1	1	2	2	2	2	2	2	1	2	3	2
680	4	5	5	3	5	3	5	4	4	5	5	5	5	5	4	5	4	4	4	4
681	3	4	4	4	4	4	5	5	4	3	5	4	3	4	4	5	3	4	4	4
682	5	4	4	5	4	5	4	4	5	4	5	5	5	5	4	5	5	4	3	5
683	5	4	4	5	5	4	5	5	4	5	4	4	5	5	4	4	3	3	5	5
684	4	4	3	5	5	5	5	5	5	3	4	4	4	4	4	4	4	4	3	5
685	5	4	5	5	4	4	5	5	4	3	4	5	5	5	5	4	5	3	5	5
686	5	3	5	5	5	4	4	4	4	5	4	4	4	4	3	3	5	4	4	4
687	4	5	4	4	4	4	4	4	5	4	3	5	4	4	4	4	4	4	5	5
688	4	4	4	3	4	4	5	5	4	4	5	3	4	3	4	5	4	4	5	5
689	2	1	2	3	2	1	2	1	2	1	2	2	1	2	1	1	1	3	1	2
690	4	3	5	4	5	5	5	4	5	5	5	5	5	5	4	3	5	5	4	5
691	5	5	5	3	5	4	4	4	5	4	3	5	4	4	5	4	5	3	3	3
692	4	4	4	5	4	4	5	5	3	4	4	5	5	4	3	4	5	5	4	4
693	4	4	5	4	5	5	4	4	5	5	3	4	5	5	4	5	4	5	5	5
694	4	5	5	5	5	5	4	4	4	5	5	4	4	4	5	5	5	4	5	3
695	3	4	4	5	4	5	4	4	4	5	4	4	4	4	4	5	4	3	5	5
696	4	4	4	5	4	4	5	5	5	3	5	5	4	5	3	5	3	4	4	4
697	2	1	1	1	2	3	2	1	3	2	2	1	2	1	1	1	1	1	2	1
698	2	2	2	2	1	1	1	2	2	1	1	2	1	1	1	1	2	2	1	2
699	1	2	1	1	1	3	3	1	1	2	1	2	1	1	2	3	1	2	2	2
700	4	4	4	5	5	4	5	4	5	4	5	5	4	4	5	4	4	3	4	5
701	4	4	5	3	5	5	4	3	5	4	5	3	5	5	4	4	5	4	3	5
702	3	3	3	4	4	5	4	5	5	4	3	4	4	4	5	4	5	4	3	3
703	1	1	1	1	1	2	1	2	2	1	1	2	2	2	2	1	2	2	1	1
704	5	4	5	3	4	5	5	5	5	5	5	4	4	3	5	4	4	5	5	5
705	2	2	2	1	2	1	1	2	3	1	2	2	1	1	2	1	2	2	1	3
706	5	5	4	4	4	5	4	5	4	3	4	5	3	3	4	4	4	5	5	5
707	2	2	1	1	3	2	1	3	1	3	1	1	1	2	3	1	2	2	2	1
708	4	4	5	4	5	5	3	4	5	5	4	4	4	4	4	4	4	4	5	5
709	4	5	4	5	4	4	4	5	4	5	4	5	5	4	4	4	5	4	4	3
710	4	5	5	5	3	4	4	4	4	5	4	5	4	4	4	5	4	5	5	3
711	5	4	4	5	5	3	5	5	4	4	5	4	5	4	4	4	3	4	4	5
712	5	5	4	5	4	5	4	4	4	4	5	4	4	4	5	4	3	4	4	4
713	1	2	2	2	1	2	2	2	2	2	2	2	2	1	1	1	3	1	1	2
714	3	5	5	4	4	3	5	5	5	3	5	5	3	4	5	5	5	4	5	5
715	2	2	2	1	1	3	2	1	1	2	1	2	2	2	3	1	3	3	1	1
716	2	1	1	2	1	2	2	2	2	2	1	2	1	2	1	1	2	1	2	2
717	5	3	5	5	4	5	3	4	4	5	4	3	5	3	3	4	4	4	4	4
718	2	1	1	2	1	1	1	2	1	2	2	2	1	2	2	1	1	2	1	1
719	4	4	4	4	5	4	4	5	5	5	5	4	5	4	5	4	4	4	5	5
720	3	4	4	4	4	5	5	5	4	5	4	4	5	5	4	4	3	5	3	4
721	4	4	5	4	5	5	4	4	5	4	4	5	3	5	5	5	3	3	5	5
722	5	4	5	4	4	4	4	4	4	5	5	5	4	4	4	4	4	4	4	5
723	1	3	3	1	1	1	2	1	2	2	2	1	3	1	2	2	2	1	1	1
724	5	5	4	4	5	5	5	4	4	5	5	4	4	5	5	5	4	4	4	4
725	4	5	4	4	5	4	4	5	4	5	5	5	4	3	4	5	5	5	4	4
726	4	4	4	4	5	5	5	4	4	5	4	4	4	4	5	4	4	4	5	5
727	4	5	4	4	4	4	5	5	5	5	4	5	5	4	4	4	5	5	3	5
728	5	5	4	5	5	5	4	5	3	4	4	5	3	4	4	5	5	4	4	5
729	4	5	4	5	5	4	4	5	4	5	3	5	5	4	5	5	4	5	5	3
730	3	1	3	1	2	1	2	1	1	1	2	2	2	2	1	2	2	1	2	2
731	1	1	2	2	1	3	2	2	2	1	3	1	1	1	3	2	1	2	3	2
732	4	5	5	4	3	4	5	5	5	5	5	5	5	5	5	4	3	5	4	5
733	5	4	5	3	5	5	5	3	4	5	5	4	4	4	5	4	4	4	4	3
734	4	5	5	4	5	5	4	4	5	5	3	5	5	5	5	4	4	4	4	5
735	3	2	2	3	1	1	1	1	1	2	2	1	2	3	2	1	2	2	3	1
736	4	5	4	5	4	4	5	4	4	4	4	4	4	4	4	5	5	4	4	4
737	4	4	4	4	5	5	4	3	4	4	4	5	5	4	4	4	4	4	5	5
738	4	4	3	4	4	5	4	5	5	4	5	4	5	5	5	3	4	5	5	4
739	5	4	3	5	3	5	4	4	5	4	5	4	4	4	5	5	5	4	3	5
740	5	5	5	4	4	4	4	5	4	4	4	5	5	4	4	4	3	4	4	5
741	2	1	3	1	2	2	1	2	1	2	2	2	2	1	1	2	1	1	1	1
742	4	4	4	5	4	5	5	4	5	5	5	4	4	5	5	5	5	5	5	4
743	4	5	4	4	4	4	5	5	3	5	3	3	4	4	5	4	4	4	5	5
744	5	4	3	5	5	5	4	4	3	5	4	4	4	4	5	5	5	3	5	4
745	5	4	5	4	4	5	4	4	4	5	5	5	5	4	4	5	5	3	5	3
746	5	5	4	4	4	4	5	4	5	5	4	4	4	4	5	4	4	4	3	4
747	5	5	4	4	5	4	3	5	5	3	5	4	3	4	5	4	5	5	5	5
748	4	5	3	4	4	3	4	3	5	3	5	4	4	5	4	4	5	5	5	4
749	2	1	1	2	2	1	3	3	1	2	1	2	2	2	1	3	1	2	3	2
750	4	4	4	5	4	5	4	4	4	4	3	5	4	5	4	5	5	4	5	5
751	3	3	5	4	5	3	4	3	3	5	4	5	4	3	4	5	5	5	5	5
752	4	4	5	4	5	5	5	3	4	5	5	5	4	5	5	4	3	4	4	5
753	4	4	5	5	5	4	5	5	5	4	4	4	5	5	3	4	4	3	4	4
754	4	5	3	5	3	3	5	5	3	5	4	4	5	5	5	4	4	5	3	4
755	4	4	3	3	4	5	5	4	5	5	5	4	4	4	5	4	3	4	5	4
756	5	5	4	5	4	4	5	5	4	4	4	5	4	5	4	3	5	5	4	5
757	5	5	5	5	4	5	4	4	3	4	4	4	4	4	4	5	3	3	4	4
758	4	5	5	4	5	4	4	4	4	5	4	4	4	3	4	4	5	5	5	5
759	5	4	5	3	4	5	4	5	3	4	4	3	5	5	3	5	4	4	4	4
760	4	5	5	4	5	4	4	5	5	4	3	5	3	5	4	4	4	5	4	5
761	4	3	5	4	5	5	5	3	3	3	4	5	5	5	4	5	5	4	3	4
762	1	3	2	2	3	3	1	1	1	1	1	1	1	3	2	1	2	2	1	1
763	4	5	5	5	3	4	3	5	3	5	4	5	4	5	4	4	4	5	5	5
764	4	5	5	4	5	4	4	4	4	5	5	4	4	4	3	4	4	5	5	4
765	3	5	4	3	4	5	3	4	3	5	4	4	5	4	5	3	5	4	5	5
766	2	1	3	2	3	1	1	1	2	3	2	3	1	1	2	2	3	1	2	3
767	2	2	1	3	1	2	1	1	1	1	2	1	2	1	2	2	2	2	2	1
768	5	4	5	4	4	5	4	4	4	4	4	3	5	3	4	5	4	4	4	5
769	3	3	5	4	4	5	5	5	5	4	4	4	4	5	5	4	4	5	3	4
770	4	5	3	5	4	5	5	5	4	4	4	5	5	5	3	4	5	4	4	4
771	3	5	4	5	4	3	5	3	3	5	5	4	5	5	5	4	4	5	4	5
772	4	4	4	5	5	5	5	5	5	5	3	4	4	5	4	5	4	3	4	4
773	5	4	4	4	4	5	5	5	4	4	4	3	4	3	4	5	4	4	4	5
774	5	4	3	3	4	5	5	5	5	5	4	4	3	4	5	4	3	5	5	3
775	2	1	2	2	2	2	1	2	1	1	1	1	2	2	3	2	1	1	1	2
776	4	5	4	5	5	4	4	3	4	5	3	4	3	4	5	4	4	3	5	5
777	4	5	4	4	5	4	4	3	4	5	4	4	5	3	3	5	4	4	5	5
778	3	3	4	5	5	4	5	5	5	5	4	4	5	4	4	5	5	5	4	5
779	4	4	3	4	3	5	4	4	4	3	4	5	4	4	5	4	5	4	5	4
780	5	5	4	4	5	4	3	5	4	5	4	5	5	3	4	5	4	5	5	4
781	4	4	5	4	5	4	5	4	4	4	5	4	4	4	5	5	3	4	4	4
782	5	5	5	5	4	4	5	4	5	5	4	4	4	3	5	4	4	5	5	5
783	5	3	4	5	4	4	4	4	4	5	3	3	4	4	5	4	4	4	4	4
784	1	1	3	2	3	2	1	3	1	2	2	2	1	1	2	1	2	2	2	3
785	4	3	4	5	4	5	5	4	5	5	5	5	4	3	4	3	5	5	4	5
786	4	4	5	4	5	4	4	4	3	3	4	4	4	5	5	4	4	4	5	4
787	1	1	1	2	2	1	1	2	2	2	2	1	2	2	2	3	2	1	2	2
788	1	1	1	2	2	1	1	2	3	2	1	3	2	1	1	1	1	1	1	2
789	5	4	3	4	3	5	3	5	4	5	4	4	4	5	4	3	5	4	4	4
790	4	4	4	4	4	5	3	5	4	5	5	4	3	4	4	5	3	4	4	5
791	3	1	1	2	1	1	2	1	1	2	2	1	1	1	2	2	1	1	1	2
792	4	3	5	4	3	5	3	4	5	4	4	5	5	4	5	5	5	5	3	4
793	4	4	3	3	3	4	4	3	3	4	3	3	3	3	3	3	3	3	3	3
794	3	3	4	3	4	4	4	3	4	4	3	4	4	3	4	4	4	4	4	3
795	4	2	4	2	2	4	2	3	3	3	4	2	3	4	3	2	3	5	3	4
796	4	3	4	4	3	3	3	3	3	4	3	3	4	4	4	4	3	3	4	3

## Sheet: Student engagement in blended  
	Skills Engagement					Emotional Engagement					Participation/ Interaction; and					Performance Engagement
Reapondents	A1	A2	A3	A4	A5	B1	B2	B3	B4	B5	C1	C2	C3	C4	C5	D1	D2	D3	D4	D5			LEGEND
1	1	1	1	1	1	1	1	1	1	1	1	1	1	1	1	1	1	1	1	1			5 Strongly Agree
2	2	2	2	2	2	2	2	2	2	2	2	2	2	2	2	2	2	2	2	2			4 Agree
3	4	4	4	5	5	5	4	4	4	4	4	4	4	5	5	5	5	5	5	4			3 Neither agree or disagree
4	3	4	4	3	3	4	4	4	4	4	4	3	4	4	3	4	4	3	3	3			2 Disagree
5	2	2	2	2	2	2	2	2	2	2	2	2	2	2	2	2	2	2	2	2			1 Strongly Disagree
6	2	3	3	3	3	4	3	3	3	3	3	3	3	3	3	3	3	3	3	3
7	2	2	2	2	2	4	1	2	2	2	2	2	2	4	2	2	3	2	2	2
8	3	4	4	3	3	5	3	3	3	4	4	3	5	5	3	3	3	3	4	3
9	3	3	3	3	3	3	3	3	3	3	3	3	3	3	3	3	3	3	3	3
10	2	4	4	3	3	3	3	2	2	2	2	4	4	4	3	3	2	3	4	4
11	4	4	4	4	4	4	4	4	4	4	4	4	4	4	4	4	4	4	4	4
12	3	3	3	3	3	3	3	3	3	3	3	3	3	3	3	3	3	3	3	3
13	1	2	2	2	2	2	2	1	1	1	2	1	2	2	2	2	2	2	2	2
14	3	3	3	3	3	3	4	3	3	3	3	3	3	3	3	3	3	3	3	3
15	2	2	3	2	2	4	3	3	3	3	2	2	3	4	2	2	2	3	3	3
16	2	2	2	2	2	2	2	2	2	2	2	2	2	2	2	2	2	2	2	2
17	3	3	3	3	3	3	3	3	3	3	3	3	3	3	3	3	3	3	3	3
18	3	3	3	3	3	3	3	3	3	3	3	3	3	3	3	3	3	3	3	3
19	3	3	3	3	3	3	3	3	3	3	3	3	3	3	3	3	3	3	3	3
20	3	3	3	3	3	3	3	3	3	3	3	3	3	3	3	3	3	3	3	3
21	3	3	3	3	3	3	3	3	3	3	3	3	3	3	3	3	3	3	3	3
22	4	4	5	4	4	5	4	4	4	4	4	4	4	5	4	4	4	4	4	4
23	3	3	3	3	3	3	3	3	3	3	3	3	3	3	3	3	3	3	3	3
24	1	1	1	1	1	1	1	1	1	1	1	1	1	1	1	1	1	1	1	1
25	2	4	3	4	3	2	2	2	2	2	2	2	2	4	2	2	3	3	3	2
26	1	1	1	1	1	1	1	1	1	1	1	1	1	1	1	1	1	1	1	1
27	3	3	3	3	3	4	3	3	3	3	3	3	3	3	3	3	3	3	3	3
28	4	4	4	4	4	4	3	3	4	4	4	4	4	3	3	3	3	4	4	4
29	4	4	4	3	3	4	3	3	3	4	5	3	3	3	3	4	3	5	3	3
30	3	3	3	3	3	3	3	3	3	3	3	3	3	3	3	3	3	3	3	3
31	2	4	3	2	4	3	4	2	3	4	3	2	3	4	2	2	2	4	4	4
32	3	2	2	2	2	4	2	3	3	3	2	3	4	4	2	3	2	4	4	4
33	1	1	1	1	1	1	1	1	1	1	1	1	1	1	1	1	1	1	1	1
34	2	1	1	1	1	2	3	1	3	2	1	2	3	2	1	1	3	3	3	2
35	3	4	4	4	3	4	3	3	4	3	4	2	2	2	2	2	2	3	3	4
36	4	4	4	4	4	4	4	4	4	4	4	4	4	4	4	4	4	4	4	4
37	4	4	3	4	2	3	3	4	4	4	2	2	4	2	3	3	3	3	3	3
38	2	3	3	3	3	3	2	2	2	2	2	2	2	3	2	2	2	3	3	3
39	2	2	2	2	2	2	2	2	2	2	3	3	3	2	2	3	3	3	3	3
40	4	4	4	4	4	4	4	4	4	4	4	4	4	4	4	4	4	4	4	4
41	4	4	4	4	4	4	4	4	4	4	4	4	4	4	4	4	4	4	4	4
42	3	3	3	3	3	3	3	3	3	3	3	3	3	3	3	4	4	4	4	3
43	3	3	3	3	3	3	3	3	3	3	3	3	3	3	3	3	3	3	3	3
44	4	4	4	4	4	4	4	4	4	4	4	4	4	4	4	4	4	4	4	4
45	2	2	2	2	2	3	2	2	2	3	2	3	2	2	2	2	2	3	3	1
46	2	2	2	2	2	2	2	2	3	2	3	2	3	3	3	3	3	4	4	3
47	3	3	3	3	3	3	3	3	3	3	3	3	3	3	3	3	3	3	3	3
48	3	3	3	3	3	3	3	3	3	3	3	3	3	3	3	3	3	3	3	3
49	4	3	4	4	4	4	4	4	4	4	3	4	4	3	3	3	4	4	3	4
50	5	5	5	5	5	5	5	5	5	5	5	5	5	5	5	5	5	5	5	5
51	2	4	2	2	2	3	2	2	2	2	2	2	2	2	2	2	1	2	2	2
52	4	4	4	3	3	4	4	4	4	4	3	3	3	3	3	3	4	4	4	4
53	3	3	3	3	2	3	3	3	3	3	3	3	3	4	3	2	3	3	3	4
54	4	3	4	4	3	4	5	3	5	3	4	4	4	4	3	4	4	4	3	4
55	3	4	3	3	3	3	3	3	3	3	3	3	3	3	3	3	3	3	3	3
56	2	1	1	1	2	1	1	1	3	1	1	1	1	4	3	2	3	3	3	3
57	2	2	2	2	2	3	2	2	2	2	2	2	3	3	3	3	2	3	2	3
58	1	1	1	1	1	1	1	1	1	1	1	1	1	1	1	1	1	1	1	1
59	3	3	3	3	3	3	3	3	3	3	3	3	3	3	3	3	3	3	3	3
60	3	3	3	3	3	3	3	3	3	3	3	3	3	3	3	3	3	3	3	3
61	1	1	1	1	1	1	1	1	1	1	1	1	1	1	1	1	1	1	1	1
62	3	3	3	3	3	3	3	3	3	3	3	3	3	3	3	3	3	3	3	3
63	4	4	3	3	3	4	3	3	4	4	3	3	3	3	3	3	3	3	3	3
64	3	3	3	3	3	3	3	3	3	3	3	3	3	3	3	3	3	3	3	3
65	2	2	5	3	4	3	4	4	3	3	3	4	3	3	5	5	3	2	3	3
66	4	4	4	4	4	3	4	3	3	3	4	3	4	4	3	4	4	4	4	4
67	3	3	3	3	3	3	3	3	3	3	3	3	3	3	3	3	3	1	1	1
68	3	4	4	4	4	4	5	5	5	4	4	4	4	4	4	5	4	5	4	4
69	2	2	2	2	2	3	3	3	2	2	2	2	2	2	2	2	2	2	2	2
70	3	3	3	3	3	3	3	3	3	3	3	3	3	3	3	3	3	3	3	3
71	3	3	3	3	3	3	3	3	3	3	3	3	3	3	3	3	3	3	3	3
72	4	3	3	4	4	3	2	4	3	4	3	3	3	4	3	3	3	3	4	4
73	4	2	2	2	2	2	4	4	2	2	4	4	3	2	2	2	3	2	1	1
74	3	3	3	3	3	3	3	3	3	3	3	3	3	3	3	3	3	3	3	3
75	5	5	5	5	5	5	5	5	5	5	5	5	5	5	5	5	5	5	5	5
76	2	2	2	2	2	3	3	3	3	2	2	2	2	3	3	3	3	3	3	2
77	2	2	2	2	2	3	2	2	2	3	2	2	2	3	2	2	3	2	2	4
78	3	3	3	2	2	3	3	2	2	3	2	4	2	2	2	2	2	2	2	2
79	3	3	3	3	3	3	2	1	1	1	3	3	3	3	3	3	3	3	3	3
80	3	3	3	3	3	3	3	3	3	4	4	3	3	4	3	3	3	4	3	3
81	4	4	3	3	3	4	3	3	3	4	3	3	2	4	2	3	4	4	3	3
82	3	3	3	3	3	3	3	3	3	3	3	3	3	3	3	3	3	3	3	3
83	3	3	3	3	3	3	3	3	3	3	3	3	3	3	3	3	3	3	3	3
84	4	4	3	2	3	3	2	4	2	2	3	3	3	3	3	2	4	3	3	3
85	5	5	5	5	5	5	5	5	5	5	5	5	5	5	5	5	5	5	5	5
86	4	4	4	4	4	4	3	4	4	4	4	4	4	4	4	4	4	4	4	4
87	3	3	3	3	3	2	3	2	3	3	4	2	2	2	3	3	2	3	3	3
88	2	2	2	2	3	2	2	1	3	2	3	2	2	2	1	1	1	1	1	2
89	3	3	3	3	3	3	3	3	3	3	3	3	3	3	3	3	3	3	3	3
90	3	3	3	3	3	3	3	2	4	3	3	3	3	4	3	3	3	3	3	3
91	2	2	2	2	2	4	1	1	1	3	2	2	2	2	1	2	1	1	1	2
92	1	1	1	1	1	1	1	1	1	1	1	1	1	1	1	1	1	1	1	1
93	2	2	2	2	3	2	2	2	2	2	3	2	2	2	2	2	2	2	2	2
94	2	2	3	3	3	2	2	2	2	2	2	2	3	3	3	3	3	3	3	3
95	3	3	3	3	3	1	1	4	1	1	4	2	2	3	3	3	3	3	3	4
96	3	3	3	3	3	3	3	3	3	3	3	3	3	3	3	3	3	3	3	3
97	3	3	3	3	3	3	3	3	3	3	3	3	3	3	3	3	3	3	3	3
98	3	4	4	3	3	3	3	3	3	3	3	3	3	3	3	3	3	3	4	4
99	3	3	3	3	3	1	3	3	3	1	3	3	3	3	3	3	3	3	3	3
100	3	3	3	3	3	4	5	5	3	2	3	3	3	4	4	4	4	4	3	3
101	3	3	3	3	3	3	3	3	3	3	3	3	3	3	3	3	3	3	3	3
102	5	5	5	5	5	5	5	5	5	5	5	5	5	5	5	5	5	5	5	5
103	1	1	1	1	1	1	1	1	1	1	1	1	1	1	1	1	1	1	1	1
104	1	1	1	1	1	1	1	1	1	1	1	1	1	1	1	1	1	1	1	1
105	3	3	3	3	3	3	3	3	3	3	3	3	3	3	3	3	3	3	3	3
106	3	3	3	3	3	3	3	3	3	3	3	3	3	3	3	3	3	3	3	3
107	5	5	5	5	5	5	5	5	5	5	5	5	5	5	5	5	5	5	5	5
108	3	3	3	3	3	4	4	3	3	3	3	3	3	3	3	3	3	3	3	3
109	3	2	3	3	3	2	4	3	4	4	3	3	3	3	3	3	3	3	3	3
110	3	3	3	3	3	3	3	3	3	3	3	3	3	3	3	3	3	3	3	3
111	3	3	3	3	3	3	3	3	3	3	3	3	3	3	3	3	3	3	3	3
112	3	3	3	3	3	3	3	3	3	3	3	3	3	3	3	3	3	3	3	3
113	3	3	3	3	3	3	3	3	3	3	3	3	3	3	3	3	3	3	3	3
114	4	4	4	4	4	4	4	4	4	4	4	4	4	4	4	4	4	4	4	4
115	3	3	3	3	3	4	3	4	4	3	3	3	4	4	4	4	4	4	4	4
116	4	4	4	3	2	5	4	4	4	3	2	2	4	4	2	2	2	4	4	4
117	2	4	2	3	2	3	2	2	2	2	2	2	2	4	2	2	2	2	2	4
118	2	2	2	2	2	2	2	2	2	2	2	2	2	2	2	2	2	2	2	1
119	1	1	1	1	1	1	1	1	1	1	1	1	1	1	1	1	1	1	1	1
120	1	1	1	1	1	1	1	1	1	1	1	1	1	1	1	1	2	1	1	2
121	3	3	3	3	3	3	3	3	3	3	3	3	3	3	3	3	3	3	3	3
122	2	2	2	2	1	3	2	2	2	2	2	2	2	3	3	3	3	2	1	2
123	3	3	3	3	3	4	3	3	3	3	3	3	3	3	3	3	3	3	3	3
124	3	3	3	3	2	3	1	1	1	2	2	2	2	3	2	2	2	2	3	3
125	3	3	3	2	2	2	3	2	3	2	2	2	3	3	2	2	3	3	2	3
126	3	4	3	2	3	3	3	2	3	3	3	2	2	2	2	2	2	4	2	3
127	2	2	2	2	2	2	2	2	2	2	2	2	2	2	2	2	2	2	2	2
128	3	3	3	3	3	3	3	3	3	3	3	3	3	3	3	3	3	3	3	3
129	3	3	3	3	3	2	3	2	2	3	3	3	3	4	3	3	3	3	3	3
130	1	1	1	1	1	1	1	1	1	1	1	1	1	1	1	1	1	1	1	1
131	3	3	3	3	3	3	3	3	3	3	3	3	3	3	3	3	3	3	3	3
132	1	1	1	1	1	1	1	1	1	1	1	1	1	1	1	1	1	1	1	1
133	4	4	4	4	4	4	4	4	4	4	4	4	4	4	4	4	4	4	4	4
134	3	3	3	3	3	3	3	3	3	3	4	3	3	4	3	3	3	3	3	3
135	4	4	4	4	4	4	4	4	4	4	4	4	4	4	4	4	4	4	4	4
136	1	3	3	4	3	2	4	4	4	4	2	3	2	4	4	3	3	2	2	4
137	3	3	3	3	3	3	3	3	3	3	3	3	3	3	3	3	3	3	2	3
138	3	4	4	4	4	4	4	4	4	4	4	4	4	4	4	4	4	4	4	4
139	3	4	3	3	3	3	3	2	3	3	3	3	3	3	3	3	3	3	3	3
140	3	3	4	3	3	3	3	3	4	3	3	3	3	3	3	3	3	4	3	4
141	1	2	2	3	2	2	2	1	1	1	2	2	2	2	2	2	2	2	2	2
142	2	3	2	3	3	2	3	2	2	2	3	2	2	2	2	2	2	3	3	4
143	3	2	3	3	3	3	2	1	2	3	3	2	2	3	3	3	3	4	3	3
144	3	3	4	3	2	2	3	3	3	3	4	3	2	3	3	3	3	4	4	3
145	3	3	3	3	3	3	3	1	1	3	3	3	3	3	3	3	3	3	3	3
146	3	3	3	3	3	3	3	3	3	3	3	3	3	3	3	3	3	3	3	3
147	4	4	4	4	4	1	1	1	2	2	4	4	4	4	4	4	4	3	3	3
148	3	2	3	2	2	3	3	3	4	4	4	3	2	4	2	2	2	3	3	2
149	3	3	3	3	3	3	3	3	3	3	3	2	3	4	3	3	3	3	3	2
150	4	4	4	4	4	4	4	4	4	4	4	4	4	4	4	4	4	4	4	4
151	3	3	3	3	3	3	3	3	3	3	3	3	3	3	3	3	3	3	3	3
152	5	5	5	5	5	5	5	5	5	5	5	5	5	5	5	5	5	5	5	5
153	4	4	3	3	3	4	4	4	4	4	3	3	3	4	3	3	3	3	3	4
154	4	4	4	4	4	4	4	1	4	3	4	4	4	4	4	4	4	4	4	4
155	2	2	2	2	2	2	2	2	3	2	2	2	2	2	2	2	2	2	2	2
156	4	4	4	4	4	4	4	4	4	4	4	4	4	4	4	4	4	4	4	4
157	4	4	4	4	4	4	4	4	4	4	4	4	4	4	4	4	4	4	4	4
158	3	3	3	3	3	3	3	3	3	3	3	3	3	3	3	3	3	3	3	3
159	3	3	3	3	3	3	3	3	3	2	3	3	3	3	3	3	3	3	3	3
160	5	5	5	5	5	5	5	5	5	5	5	5	5	5	5	5	5	5	5	5
161	4	4	4	4	4	4	4	4	4	4	4	4	4	4	4	3	3	3	4	3
162	5	5	5	5	5	3	5	5	5	5	5	5	5	5	5	5	5	5	5	5
163	4	4	4	4	4	4	4	4	4	4	4	4	4	4	4	4	4	4	4	4
164	3	4	3	3	3	4	3	3	3	3	3	3	4	4	3	2	2	3	3	2
165	3	3	3	3	3	3	4	3	3	3	3	3	3	3	3	3	3	3	3	2
166	1	1	1	1	1	1	1	1	1	1	1	1	1	1	1	1	1	1	1	1
167	3	3	3	3	3	3	3	3	3	3	3	3	3	3	3	3	3	3	3	3
168	4	4	4	4	4	4	2	2	4	2	4	2	2	4	2	4	3	4	4	4
169	1	1	1	1	1	1	1	1	1	1	1	1	1	1	1	1	1	1	1	1
170	4	4	4	3	3	4	4	4	4	4	4	4	4	4	4	4	4	4	4	4
171	4	4	4	4	3	2	4	4	4	4	4	4	4	3	4	3	3	4	4	4
172	3	3	3	3	3	3	3	3	3	3	3	3	3	3	3	3	3	3	3	3
173	3	3	3	3	3	3	3	2	3	2	3	3	3	3	2	2	2	3	3	2
174	3	3	3	3	3	3	3	3	3	3	3	3	3	3	3	3	3	3	3	3
175	3	3	3	3	3	3	3	3	3	3	3	3	3	3	3	3	3	3	3	3
176	2	2	2	2	2	3	2	1	2	2	2	2	2	3	2	2	2	3	3	2
177	3	3	3	3	3	3	3	3	3	3	3	3	3	3	3	3	3	3	3	3
178	4	4	4	4	3	3	3	3	3	3	4	3	3	4	3	3	4	4	4	4
179	3	3	3	1	1	3	3	3	3	3	1	1	1	1	1	1	1	1	1	1
180	4	4	4	4	4	4	4	4	4	4	4	4	4	4	4	4	4	4	4	4
181	4	4	3	4	4	3	5	4	4	4	4	4	4	4	3	4	4	4	4	4
182	3	4	2	2	3	2	2	2	3	1	4	2	2	4	1	1	3	3	3	3
183	3	4	4	4	3	3	3	3	3	3	4	3	3	3	3	3	3	3	4	4
184	3	3	3	3	3	3	3	3	3	3	3	3	3	3	3	3	3	3	3	3
185	2	2	2	2	2	2	4	3	4	2	2	2	2	1	2	3	3	3	3	4
186	3	3	3	2	2	3	3	3	3	3	2	3	3	3	3	3	3	3	3	3
187	5	5	5	5	5	5	5	5	5	5	5	5	5	5	5	5	5	5	5	5
188	3	4	4	4	3	4	4	4	4	4	3	3	3	3	3	3	3	4	4	4
189	3	3	3	3	3	3	3	3	3	3	3	3	3	3	3	3	3	3	3	3
190	4	4	4	4	4	4	4	4	4	4	4	3	4	4	4	4	4	4	4	4
191	2	2	2	2	2	2	2	2	3	3	2	2	3	2	2	2	1	3	4	3
192	4	2	3	4	3	3	2	3	4	3	2	3	4	3	2	4	2	3	3	4
193	2	2	2	2	2	2	2	2	2	2	2	2	2	2	2	2	2	2	2	3
194	3	3	3	3	3	3	3	3	3	3	3	3	3	3	3	3	3	3	3	3
195	2	2	2	2	2	2	2	2	4	3	2	2	2	2	2	2	2	2	2	2
196	2	2	2	2	2	2	2	2	2	2	2	2	2	2	3	2	2	2	2	2
197	3	3	4	3	3	3	3	3	3	3	3	3	3	4	3	3	3	3	3	3
198	3	3	3	3	3	3	3	3	3	3	3	3	3	3	3	3	3	3	3	3
199	3	3	3	4	3	3	4	3	3	4	3	3	3	3	4	3	4	3	3	3
200	3	3	3	3	3	3	3	3	3	3	3	3	3	3	3	3	3	3	3	3
201	3	3	3	3	3	3	3	3	3	3	3	3	3	3	3	3	3	3	3	3
202	4	4	4	4	4	4	4	4	4	4	4	4	4	4	4	4	4	4	4	4
203	1	1	1	1	1	1	1	1	1	1	1	1	1	1	1	1	1	1	1	1
204	3	3	3	3	3	3	3	3	3	3	4	4	4	3	3	2	2	2	3	3
205	4	3	3	3	3	4	4	4	4	4	4	4	4	3	3	3	3	3	3	3
206	1	1	1	1	1	1	1	1	1	1	1	1	1	1	1	1	1	1	1	1
207	1	1	1	1	1	1	1	1	1	1	1	1	1	1	1	1	1	1	1	1
208	5	5	5	5	5	5	5	5	5	5	5	5	5	5	5	5	5	5	5	5
209	3	3	3	3	2	3	3	3	3	3	3	3	3	3	3	3	3	3	3	3
210	5	5	5	5	5	5	5	5	5	5	5	5	5	5	5	5	5	5	5	5
211	3	3	3	3	3	3	3	3	3	3	3	3	3	3	3	3	3	3	3	3
212	4	3	3	3	3	4	4	3	4	4	4	4	3	4	4	4	3	3	3	4
213	4	4	4	3	3	4	3	3	4	4	4	3	4	4	3	4	4	4	3	4
214	4	4	4	4	3	4	3	3	4	4	4	2	3	4	3	4	3	4	4	3
215	3	3	3	3	3	3	3	3	3	3	3	3	3	3	3	3	3	3	3	3
216	4	4	4	4	4	4	4	4	4	4	4	4	4	4	4	4	4	4	4	4
217	2	4	3	3	3	3	3	3	3	3	4	3	3	4	2	3	3	4	3	3
218	3	3	3	4	3	3	3	3	3	3	4	4	4	3	3	3	3	3	3	3
219	1	1	1	2	2	2	2	1	2	1	2	1	2	3	1	2	1	2	2	2
220	3	5	5	5	5	4	4	4	4	3	5	5	5	5	5	5	5	5	5	5
221	2	2	2	2	2	4	2	2	2	2	3	3	3	3	2	3	3	3	3	3
222	3	3	3	3	2	3	2	3	2	3	2	2	2	1	3	3	3	2	2	3
223	1	1	1	1	1	1	1	1	1	1	1	1	1	1	1	1	1	1	1	1
224	3	4	4	3	4	3	3	3	4	4	3	4	4	4	3	4	3	3	3	3
225	5	5	4	4	4	4	4	4	4	4	4	4	4	4	4	4	4	4	4	4
226	3	3	2	4	4	2	2	2	3	3	2	3	3	3	3	4	3	3	3	4
227	1	1	1	3	3	1	1	1	1	1	3	1	1	1	1	1	3	1	3	1
228	3	3	3	3	3	1	1	1	1	1	3	3	3	3	3	3	3	3	3	3
229	3	3	3	3	3	3	3	3	3	3	4	4	3	4	3	3	3	3	3	4
230	2	2	2	2	2	2	2	2	2	2	2	2	2	2	2	2	2	1	2	2
231	3	3	3	3	3	3	3	3	3	3	3	3	3	3	3	3	3	3	3	3
232	4	5	5	4	3	3	4	4	4	5	3	4	5	5	3	4	3	5	4	3
233	2	2	2	2	2	2	2	2	2	2	2	2	2	2	2	2	2	2	2	2
234	4	4	4	4	4	4	3	3	3	4	4	3	3	4	4	4	3	4	4	3
235	2	3	2	2	2	1	1	1	1	1	2	3	2	4	2	1	1	2	2	4
236	2	2	2	2	2	3	3	3	4	2	2	4	4	4	4	4	4	4	3	4
237	4	4	4	4	4	4	4	4	4	4	4	4	4	4	4	4	5	4	4	4
238	4	4	4	4	3	3	3	4	3	3	3	4	4	4	3	3	3	3	3	4
239	3	3	4	3	3	3	3	3	3	3	3	3	3	3	3	3	3	3	3	3
240	3	3	3	2	2	3	3	3	3	3	3	2	2	3	3	3	3	3	2	3
241	3	3	3	3	3	3	3	3	3	3	3	3	3	3	3	3	3	3	3	3
242	3	3	3	3	3	3	3	3	3	3	3	3	3	3	3	3	3	3	3	3
243	4	3	5	3	4	3	3	4	4	4	3	3	3	4	5	3	4	4	3	3
244	3	3	3	3	3	4	3	3	3	3	3	3	3	3	3	3	3	3	3	3
245	2	2	2	2	2	1	1	1	1	1	2	2	2	2	2	2	2	2	2	2
246	4	4	3	3	3	4	4	3	4	3	4	3	3	4	3	3	3	3	3	4
247	3	3	3	3	3	3	3	3	3	3	3	3	3	3	3	3	3	4	3	3
248	3	4	4	4	3	4	3	3	3	3	3	3	4	3	3	3	3	3	3	3
249	1	1	1	1	1	2	1	1	1	1	1	1	1	1	1	1	2	2	2	1
250	3	3	3	3	3	3	3	3	3	3	3	3	3	3	3	3	3	3	3	3
251	3	3	3	3	3	3	3	3	3	3	3	3	3	3	3	3	3	3	3	3
252	4	4	4	4	4	4	4	4	4	4	4	4	4	3	4	4	4	4	4	4
253	1	1	1	1	1	1	1	1	1	1	1	1	1	1	1	1	1	1	1	1
254	3	3	3	3	3	3	3	3	3	3	3	3	3	3	3	3	3	3	3	3
255	3	3	3	3	3	3	3	3	3	3	3	3	3	3	3	3	3	3	3	3
256	3	4	4	2	2	4	2	3	2	2	4	3	2	2	4	4	4	3	3	3
257	3	3	3	3	3	3	3	3	3	3	4	3	3	3	3	3	3	3	4	3
258	3	3	3	3	2	4	4	3	2	3	3	2	2	2	3	3	3	2	2	2
259	3	3	3	3	3	4	3	3	3	3	3	3	3	3	3	3	3	4	3	4
260	4	4	4	4	4	4	4	4	4	4	4	4	5	5	4	4	4	4	4	4
261	3	3	3	3	3	3	3	3	3	3	3	3	3	3	3	3	3	3	3	3
262	3	3	3	3	3	3	3	3	3	3	3	3	3	3	3	3	3	3	3	3
263	2	2	3	3	2	2	2	2	2	2	2	2	4	3	2	2	2	2	3	4
264	3	2	3	3	3	3	3	3	3	3	3	3	3	3	3	3	3	3	3	3
265	4	4	4	4	4	3	3	3	3	4	4	4	4	4	4	4	4	3	4	4
266	3	3	3	3	3	3	3	3	3	3	3	3	3	3	3	3	3	3	3	3
267	2	2	2	2	2	2	2	2	2	2	2	2	2	2	2	2	2	2	2	2
268	4	5	2	3	4	5	4	3	3	4	5	4	3	5	3	3	3	4	4	3
269	4	4	4	3	4	4	3	4	4	4	3	4	3	4	4	4	4	4	4	4
270	4	4	4	4	4	4	4	4	4	4	4	4	4	4	4	4	4	4	4	4
271	3	3	3	3	3	3	3	2	2	2	3	3	2	4	2	3	3	3	3	4
272	3	3	3	3	3	3	3	3	3	3	3	3	3	3	3	3	3	3	3	3
273	4	4	4	4	4	3	3	3	3	4	4	3	3	3	3	3	3	3	3	3
274	4	4	4	3	4	4	3	4	3	3	4	3	4	4	5	4	2	3	4	4
275	4	4	4	4	4	4	4	4	4	4	2	2	2	2	2	2	2	2	1	4
276	4	4	4	4	4	3	3	3	4	4	4	4	4	4	4	3	3	4	4	4
277	4	4	4	4	4	4	4	4	4	4	4	4	4	4	4	4	4	4	4	4
278	4	4	4	4	4	4	4	4	4	4	4	4	4	4	4	4	4	4	4	4
279	4	4	4	4	4	4	4	4	4	4	4	4	4	4	4	4	4	4	4	4
280	3	3	3	3	3	3	3	3	3	3	3	3	3	4	3	3	3	3	3	3
281	3	3	3	3	3	3	3	3	3	3	3	3	3	3	3	3	3	3	3	3
282	3	3	3	3	3	3	3	3	3	3	3	3	3	4	3	4	3	3	3	3
283	4	4	4	4	4	4	4	4	4	4	4	4	4	4	4	4	4	4	4	4
284	4	4	4	4	4	3	4	3	4	3	4	3	4	4	3	4	4	4	4	4
285	2	3	3	3	2	3	2	2	3	2	3	3	3	4	3	3	3	3	3	3
286	2	2	2	2	2	3	3	2	3	3	2	2	2	2	3	3	3	3	3	3
287	5	5	5	5	5	5	5	5	5	5	5	5	5	5	5	5	5	5	5	5
288	3	3	3	3	3	3	3	3	3	3	3	3	3	3	3	3	3	3	3	3
289	3	3	3	3	3	3	3	3	3	3	3	3	3	3	3	3	3	3	3	3
290	3	4	4	3	3	4	4	4	4	4	3	3	3	3	3	3	3	3	3	3
291	3	3	3	3	3	3	3	3	3	3	3	3	3	4	3	3	3	3	3	3
292	3	3	3	3	3	3	3	3	3	3	3	3	3	3	2	2	2	2	3	3
293	3	3	3	2	2	2	2	2	2	2	2	2	1	3	1	2	3	2	2	2
294	3	3	3	3	3	3	3	3	3	3	3	3	3	3	3	3	3	3	3	3
295	3	3	3	3	3	3	3	3	3	3	3	3	3	3	3	3	3	3	3	3
296	3	3	4	3	3	3	2	2	2	3	3	2	3	4	3	3	2	3	3	3
297	3	3	3	3	2	2	3	3	3	3	3	3	3	3	3	3	3	3	3	3
298	4	4	4	4	4	4	4	4	4	4	4	4	4	4	4	4	4	4	4	4
299	5	4	4	4	4	4	4	4	4	4	4	4	4	4	4	4	4	4	4	4
300	3	2	3	2	3	2	2	2	2	3	3	2	2	3	3	3	2	2	2	2
301	3	4	4	3	3	2	4	3	3	3	4	4	4	3	4	4	3	3	4	3
302	3	3	3	3	3	3	2	3	3	3	4	3	3	3	3	3	3	3	3	3
303	3	3	3	3	3	2	2	2	2	3	3	3	3	3	3	3	3	3	3	3
304	3	3	3	3	3	3	3	3	3	3	3	3	3	3	3	3	3	3	3	3
305	3	3	3	3	3	3	3	3	3	3	3	3	3	3	3	3	3	3	3	3
306	3	3	3	3	3	3	3	3	3	3	3	3	3	3	3	3	3	3	3	3
307	2	2	1	2	2	2	2	2	2	2	2	2	2	2	2	2	2	2	2	3
308	3	3	3	3	3	1	5	3	3	3	2	1	3	5	2	3	3	3	3	3
309	3	3	3	3	3	3	3	3	3	3	3	3	3	3	3	3	3	3	3	3
310	4	4	4	4	4	4	4	4	4	4	4	4	4	4	4	4	4	4	4	4
311	3	3	3	3	3	3	3	3	3	2	2	2	2	3	2	2	2	2	2	2
312	3	3	3	3	3	3	3	3	3	3	3	3	3	3	3	3	3	3	3	3
313	3	3	3	3	3	3	3	3	2	3	3	2	3	4	2	2	2	3	2	2
314	3	3	3	3	3	3	3	3	3	3	3	4	2	2	3	3	3	3	4	3
315	4	3	4	4	3	4	4	3	3	3	4	3	3	4	4	3	3	3	3	3
316	4	4	4	3	4	3	4	3	4	4	4	3	4	4	4	4	4	4	4	4
317	3	3	3	3	3	3	3	2	2	2	3	3	3	3	3	3	3	3	3	3
318	1	1	1	1	1	1	1	1	1	1	1	1	1	1	1	1	1	1	1	3
319	2	2	2	4	4	2	2	2	2	2	3	3	3	3	3	3	3	3	3	3
320	3	4	4	3	3	3	3	3	3	3	3	3	3	3	3	3	3	3	3	3
321	3	3	3	3	3	3	3	3	3	3	3	3	3	3	3	3	3	3	3	3
322	4	4	4	4	4	4	4	4	4	4	4	4	4	4	4	4	4	4	4	4
323	2	4	2	3	2	3	3	3	2	2	4	3	2	3	3	3	2	2	3	2
324	5	5	5	5	5	5	5	5	5	5	5	5	5	4	5	5	5	5	5	5
325	3	3	3	3	3	3	3	3	3	3	3	3	3	3	3	3	3	3	3	3
326	4	3	3	3	3	4	4	4	4	4	3	3	4	4	3	4	3	4	4	4
327	4	4	4	4	4	4	4	4	4	4	4	4	4	4	4	4	4	4	4	4
328	4	4	4	4	4	4	4	4	4	4	3	4	4	4	4	4	4	4	3	4
329	4	4	4	4	4	4	4	4	4	4	4	4	4	4	4	4	4	4	4	4
330	4	4	4	4	4	3	4	4	4	4	4	3	3	3	4	3	3	4	4	3
331	3	3	3	3	3	3	3	3	3	3	3	3	3	3	3	3	3	3	3	3
332	3	3	3	3	2	4	3	3	3	3	3	3	2	3	3	3	3	3	3	4
333	4	4	4	4	4	4	4	4	4	3	4	4	4	4	4	4	4	4	4	4
334	1	1	1	1	1	1	1	1	1	1	1	1	1	1	1	1	1	1	1	1
335	3	3	3	3	3	3	4	3	3	3	3	3	3	4	3	3	3	4	4	4
336	3	3	3	3	3	2	3	3	3	3	3	3	3	3	3	3	4	3	3	3
337	4	3	3	3	3	3	3	3	3	3	3	3	3	3	3	3	3	3	3	2
338	5	4	4	4	3	3	5	4	3	4	2	4	3	3	5	2	5	4	4	3
339	4	3	3	3	3	3	4	3	4	4	4	3	4	4	3	3	3	3	4	3
340	4	4	4	4	4	3	3	3	4	3	4	3	4	4	4	4	4	4	4	3
341	4	4	4	4	4	4	4	4	4	4	4	4	4	4	4	4	4	4	4	4
342	3	3	4	4	4	4	4	3	4	4	4	5	4	4	4	4	4	3	4	4
343	4	4	4	4	4	4	4	4	4	4	4	4	4	4	4	4	4	4	4	4
344	4	4	4	4	4	4	4	4	4	4	4	4	4	4	4	4	4	4	4	4
345	3	3	3	3	3	3	3	3	3	3	3	3	3	3	3	3	3	3	3	3
346	3	4	3	3	3	2	2	3	2	3	4	3	3	4	3	3	3	4	4	2
347	3	3	3	3	3	3	3	3	3	3	3	3	3	3	3	3	3	3	3	3
348	4	3	4	4	4	4	4	4	3	4	5	4	3	5	4	3	5	4	5	4
349	3	3	3	3	3	3	3	3	3	3	3	3	3	3	3	3	3	3	3	3
350	4	4	4	4	3	3	3	3	3	3	3	3	3	3	3	3	3	3	3	3
351	4	4	3	4	3	4	3	3	4	3	3	4	3	3	3	3	3	3	4	3
352	4	4	4	4	4	4	4	4	4	4	4	4	4	4	4	4	4	4	4	4
353	3	4	4	4	4	4	2	2	4	5	4	4	2	2	4	3	2	4	4	4
354	4	3	3	4	4	3	4	4	4	4	4	4	3	4	4	4	4	4	4	4
355	4	4	4	4	4	4	4	3	3	3	4	4	4	3	3	3	3	4	3	4
356	4	4	4	4	3	4	4	4	4	4	4	4	3	4	4	4	4	4	4	3
357	4	4	4	4	4	3	3	4	4	5	4	3	4	4	4	4	4	2	4	4
358	4	4	4	4	4	4	4	4	4	4	4	4	4	4	4	4	4	4	4	4
359	3	3	3	3	3	3	3	3	3	3	3	3	3	3	3	3	3	3	3	3
360	3	3	3	3	3	3	3	3	3	3	3	3	3	3	3	3	3	3	3	3
361	4	4	4	3	5	5	4	4	4	4	4	4	4	4	4	4	3	3	4	4
362	4	4	4	4	4	4	4	4	4	4	4	4	4	4	4	4	4	4	4	4
363	4	4	4	4	4	4	4	4	4	4	4	4	4	4	4	4	4	4	4	4
364	4	4	4	3	3	4	4	4	4	4	3	3	3	3	3	3	3	3	3	3
365	4	4	4	4	4	4	4	4	4	4	4	4	4	4	4	4	4	4	4	4
366	5	5	5	5	5	5	5	5	5	5	5	5	5	5	5	5	5	5	5	5
367	5	5	5	5	5	5	5	5	5	5	5	5	5	5	5	5	5	5	5	5
368	4	4	4	4	4	4	4	4	4	4	4	4	4	4	4	4	4	4	4	4
369	5	5	5	3	5	5	4	5	5	5	5	5	3	5	5	5	3	5	5	5
370	3	3	3	3	3	3	3	3	3	3	3	3	3	3	3	3	3	3	3	3
371	2	2	4	2	2	2	2	2	2	2	2	2	2	2	2	2	2	4	2	2
372	4	4	4	4	4	4	4	4	4	4	4	4	4	4	4	4	4	4	4	4
373	3	4	3	4	4	4	4	4	4	3	4	4	4	4	4	4	4	4	4	4
374	3	3	3	3	4	3	3	3	3	3	2	4	4	4	4	3	4	5	4	3
375	1	1	1	1	5	5	5	5	5	5	5	5	5	5	5	5	5	5	5	5
376	4	4	4	4	4	4	4	4	4	4	3	4	4	3	4	4	5	4	4	4
377	5	5	5	5	5	5	5	5	5	4	5	5	5	5	5	5	5	5	5	5
378	3	4	4	4	3	3	3	3	3	3	4	3	4	4	3	4	3	4	4	3
379	4	4	4	4	4	4	4	4	4	4	4	4	4	4	4	4	4	4	4	4
380	3	4	3	2	2	3	2	2	2	3	3	4	4	3	3	5	3	3	2	3
381	3	3	3	3	3	3	3	3	3	3	3	3	3	3	3	3	3	3	3	3
382	3	3	3	3	3	3	3	3	3	3	3	3	3	3	3	3	3	3	3	3
383	4	4	4	4	4	4	4	4	4	4	4	4	4	4	4	4	4	4	4	4
384	3	3	3	3	3	3	3	3	3	3	3	3	3	3	3	3	3	3	3	3
385	3	3	3	3	3	3	3	3	3	3	3	3	3	3	3	3	3	3	3	3
386	3	3	3	3	3	3	3	3	3	3	3	3	3	3	3	3	3	3	3	3
387	4	4	4	4	4	4	4	4	4	4	4	4	4	4	4	4	4	3	4	4
388	4	4	4	4	4	4	4	4	4	4	4	4	4	4	4	4	4	4	4	4
389	3	3	3	3	3	3	3	3	3	3	3	3	3	3	3	3	3	3	3	3
390	3	3	3	3	3	3	3	3	3	3	3	3	3	3	3	3	3	3	3	3
391	3	3	3	3	3	3	3	3	3	3	3	3	3	3	3	3	3	3	3	3
392	2	3	2	3	2	3	4	3	4	3	2	3	3	2	3	4	2	3	2	5
393	4	4	4	4	4	4	4	4	4	4	4	4	4	4	4	4	4	4	4	4
394	4	4	4	4	4	4	4	4	4	4	4	4	4	4	4	3	4	3	4	4
395	1	1	1	1	1	1	2	2	1	1	1	1	1	1	1	1	1	1	1	1
396	4	4	4	4	4	4	4	3	4	3	4	4	4	4	4	4	4	4	4	4
397	3	3	3	3	3	3	3	3	3	3	3	3	3	3	3	3	3	3	3	3
398	3	3	3	3	3	3	3	3	3	3	3	3	3	3	3	3	3	3	3	3
399	4	4	4	4	4	4	4	4	4	4	4	4	4	4	4	4	4	4	4	4
400	3	3	3	3	3	3	3	3	3	3	3	3	3	3	3	3	3	3	3	3
401	3	3	3	3	3	3	3	3	3	3	3	3	3	3	3	3	3	3	3	3
402	3	3	3	3	3	3	3	2	2	4	3	3	3	4	3	3	3	3	3	4
403	3	3	3	3	3	3	3	3	3	3	3	3	3	3	3	3	3	3	3	3
404	3	3	3	3	3	2	3	3	3	3	3	3	3	3	3	3	3	3	3	3
405	3	3	3	3	3	2	3	3	3	3	3	3	3	3	3	3	3	3	3	3
406	4	4	4	4	4	4	4	4	4	4	4	4	4	4	4	4	4	4	4	4
407	4	4	4	4	4	4	4	4	4	4	4	4	4	4	4	4	4	4	4	4
408	3	3	3	3	3	3	3	3	3	3	3	3	3	3	3	3	3	3	3	3
409	3	3	3	3	3	3	3	3	3	3	3	3	3	3	3	3	3	3	3	3
410	3	4	4	3	3	4	3	3	3	3	4	3	3	3	3	3	3	4	3	3
411	3	3	3	3	3	3	3	3	3	3	3	3	3	3	3	3	3	3	3	3
412	3	3	3	3	3	3	3	3	3	3	3	4	3	3	4	3	3	3	3	3
413	3	3	3	3	3	3	3	3	3	3	3	3	3	3	3	3	3	3	3	3
414	3	3	3	3	3	3	3	3	3	3	3	3	3	3	3	3	3	3	3	3
415	5	5	5	5	5	4	4	4	4	4	5	5	5	5	5	5	5	5	5	5
416	3	3	3	3	3	3	3	3	3	3	3	3	3	3	3	3	3	3	3	3
417	4	3	4	3	4	4	4	4	4	3	4	4	3	4	4	3	4	3	3	3
418	3	3	3	3	3	3	3	3	3	3	3	3	3	3	3	3	3	3	3	3
419	4	4	4	4	5	4	4	5	4	4	4	5	5	4	5	5	4	4	4	5
420	4	4	4	4	4	4	4	4	4	4	4	4	4	4	4	4	4	4	4	4
421	5	5	5	5	5	5	5	5	5	5	5	5	5	5	5	5	5	5	5	5
422	4	4	4	4	4	4	4	4	4	4	4	4	4	4	4	4	4	4	4	4
423	3	4	4	4	3	3	3	3	4	3	5	3	3	4	3	3	3	3	3	3
424	4	4	4	4	4	4	4	4	4	4	4	4	4	4	4	4	4	4	4	4
425	4	4	4	4	4	4	4	4	4	4	4	4	4	4	4	4	4	4	4	4
426	4	4	4	4	4	4	4	4	4	4	4	4	4	4	4	4	4	4	4	4
427	4	3	4	4	5	4	5	5	4	3	5	4	4	5	5	5	4	4	5	5
428	5	5	5	5	5	5	5	5	5	5	5	5	5	5	5	5	5	5	5	5
429	4	4	4	4	4	4	3	3	3	3	4	4	3	3	3	3	3	3	3	3
430	4	4	4	4	4	4	4	4	4	4	4	4	4	4	4	4	4	4	4	4
431	2	1	2	2	2	2	2	2	2	2	2	2	2	2	2	2	2	2	2	2
432	3	3	3	3	3	3	3	3	3	3	3	3	3	3	3	3	3	3	3	3
433	3	4	4	3	4	4	3	3	4	3	4	4	4	4	3	3	4	4	3	4
434	3	3	3	3	3	3	3	3	3	3	3	3	3	3	3	3	3	3	3	3
435	4	4	4	4	4	4	4	4	4	4	4	4	4	4	4	4	4	4	4	4
436	4	4	4	4	4	4	4	4	4	4	4	4	4	4	4	4	4	4	4	4
437	4	4	4	4	4	4	4	3	3	3	3	4	3	4	3	4	3	4	3	3
438	3	3	3	3	3	3	3	3	3	3	3	3	3	3	3	3	3	3	3	3
439	2	2	2	3	3	2	1	2	2	2	3	2	2	2	2	2	2	3	3	3
440	4	5	4	4	4	4	4	4	4	4	4	4	5	4	5	4	4	4	4	4
441	3	3	3	3	3	3	3	3	3	3	3	3	3	3	3	3	3	3	3	3
442	3	3	3	3	3	3	3	3	3	3	3	3	3	3	3	3	3	3	3	3
443	3	3	3	3	4	4	4	4	4	3	4	4	4	4	4	4	4	4	4	5
444	3	3	3	3	3	3	3	3	3	3	3	3	3	3	3	3	3	3	3	3
445	3	3	3	3	3	3	3	3	3	3	3	3	3	3	3	3	3	3	3	3
446	3	3	3	3	3	3	3	3	3	3	3	3	3	3	3	3	3	3	2	2
447	2	2	2	2	2	4	3	3	3	3	2	2	2	2	2	2	2	2	4	2
448	4	4	4	4	4	3	3	3	3	4	3	4	3	3	4	4	4	4	4	4
449	3	3	3	3	3	3	3	3	3	3	3	3	3	3	3	3	3	3	3	3
450	3	3	3	3	3	3	3	3	3	3	3	3	3	3	3	3	2	2	3	3
451	3	3	3	3	3	3	3	3	3	3	3	3	3	3	3	3	3	3	3	3
452	4	4	4	4	4	4	4	4	4	4	4	4	4	4	4	4	4	4	4	4
453	3	3	3	3	3	3	3	3	3	4	4	3	3	3	3	3	3	3	3	4
454	3	3	3	3	3	3	3	3	3	3	3	3	3	3	3	3	3	3	3	3
455	3	3	3	3	3	3	3	3	3	3	3	3	3	3	3	3	3	3	3	3
456	4	3	4	4	4	4	4	4	4	4	4	3	4	4	4	4	4	4	4	4
457	4	4	4	4	4	4	4	4	4	4	4	4	4	4	4	4	4	4	4	4
458	5	5	5	5	5	5	5	5	5	5	5	5	5	5	5	5	5	5	5	5
459	3	3	3	3	3	3	3	3	3	3	3	3	3	3	3	3	3	3	3	3
460	4	4	4	4	4	3	4	3	4	3	4	4	3	3	3	4	3	4	4	4
461	3	3	3	3	3	3	3	3	3	3	3	3	3	3	3	3	3	3	3	3
462	4	4	4	3	3	4	4	3	3	4	3	4	4	4	4	4	4	4	4	4
463	1	1	1	1	1	1	1	1	1	1	1	1	1	1	1	1	1	1	1	1
464	3	3	3	3	3	3	3	3	3	3	3	3	3	3	3	3	3	3	3	3
465	3	3	3	3	3	3	3	3	3	3	3	3	3	3	3	3	2	4	3	3
466	3	3	3	3	3	3	3	3	3	3	3	3	3	3	3	3	3	3	3	3
467	3	3	3	3	3	5	3	3	3	3	3	3	3	3	3	3	3	3	3	3
468	4	4	4	4	4	3	3	3	3	3	4	3	3	3	3	4	4	4	4	3
469	4	4	4	4	4	4	4	4	4	4	4	4	4	4	4	4	4	4	4	4
470	4	4	4	4	4	4	4	4	4	4	4	4	4	4	4	4	4	4	4	4
471	3	3	3	3	3	3	3	3	3	3	3	3	3	3	3	3	3	3	3	3
472	4	4	4	4	4	4	4	4	4	4	4	4	4	4	4	4	4	4	4	4
473	4	4	4	4	4	4	4	4	4	4	4	4	4	4	4	4	4	4	4	4
474	3	3	3	3	3	3	3	3	3	3	3	3	3	3	3	3	3	3	3	3
475	4	4	2	4	1	4	1	1	1	4	4	2	1	3	3	3	1	5	5	3
476	4	4	3	3	3	4	4	3	4	3	4	3	3	3	3	3	3	4	3	4
477	5	3	3	3	3	4	4	4	4	5	4	4	3	4	4	3	3	4	4	3
478	2	3	3	3	3	3	3	3	3	3	3	3	3	3	3	3	3	3	3	3
479	3	3	3	3	3	3	3	3	3	3	3	3	3	3	3	3	3	3	3	3
480	5	5	5	5	5	5	5	5	4	5	5	5	5	5	5	4	5	4	4	4
481	4	5	3	4	4	5	4	4	4	4	4	4	4	4	4	4	4	4	4	4
482	3	4	4	3	3	3	3	5	5	4	2	2	3	4	3	2	4	4	4	5
483	4	4	5	5	4	4	4	5	5	5	3	4	3	4	4	5	4	5	3	4
484	3	4	3	4	5	4	5	4	5	4	4	5	4	3	3	4	4	4	4	5
485	4	5	4	5	5	4	4	4	4	5	5	4	4	4	5	4	4	4	4	4
486	4	4	5	4	3	4	3	5	5	5	5	5	3	3	4	3	5	4	4	5
487	5	5	3	4	3	3	4	5	5	5	4	4	4	5	4	5	5	5	4	5
488	4	3	5	4	4	5	4	5	5	5	5	4	5	3	4	3	5	4	4	4
489	4	4	4	5	4	5	5	4	4	5	3	4	4	3	5	4	4	5	3	5
490	1	1	3	1	2	1	3	3	1	1	1	1	2	1	2	2	2	2	2	2
491	4	5	4	4	4	5	4	5	4	3	4	4	4	4	4	5	5	4	4	4
492	4	4	4	5	5	4	5	4	5	4	4	4	4	3	3	4	3	5	4	4
493	4	5	4	4	5	5	5	4	5	5	5	4	4	4	3	4	5	4	4	4
494	1	2	2	2	2	3	1	1	2	1	1	1	1	3	2	2	2	2	1	1
495	4	4	4	3	5	4	4	4	4	3	4	3	4	5	4	5	4	5	4	4
496	2	1	2	1	1	2	2	1	1	2	2	2	2	2	3	2	1	2	2	1
497	4	4	3	4	5	4	4	5	5	5	4	5	4	3	4	5	5	5	5	5
498	4	3	5	5	4	5	4	3	4	5	4	4	4	4	5	5	3	5	4	4
499	1	1	3	1	1	3	3	1	1	1	1	3	1	1	1	2	1	2	2	1
500	4	4	5	5	4	4	4	4	5	4	5	5	5	5	3	4	3	4	4	4
501	3	1	2	1	2	3	1	2	2	2	2	2	2	1	1	3	1	1	1	2
502	3	3	5	5	4	3	4	5	5	5	4	5	4	4	4	5	4	5	5	4
503	5	4	4	4	5	5	5	3	5	4	3	5	3	5	4	5	4	4	4	5
504	2	3	1	1	2	1	1	1	1	1	2	2	2	3	3	2	1	1	2	1
505	3	1	2	1	2	2	2	2	1	2	1	2	3	2	1	1	1	3	2	2
506	5	4	5	3	4	4	4	4	4	5	5	4	5	4	5	4	5	3	3	4
507	5	5	4	5	4	5	4	4	3	5	4	5	4	5	4	4	3	4	4	5
508	1	1	3	1	2	2	2	2	2	2	1	3	2	3	1	1	3	1	2	1
509	3	2	1	1	2	2	2	2	2	1	1	2	2	1	1	1	1	2	1	1
510	5	3	5	4	5	4	5	5	4	4	5	3	5	4	4	4	4	4	5	5
511	3	4	4	5	4	3	4	4	5	4	4	5	5	4	3	5	5	4	5	3
512	5	3	4	5	4	4	5	4	5	5	4	5	4	4	5	5	4	4	4	5
513	4	5	5	5	5	5	4	5	5	3	5	4	4	5	4	5	4	3	4	5
514	3	5	4	5	4	4	4	4	4	4	5	4	4	3	5	3	4	4	5	4
515	5	4	4	5	4	3	5	4	5	5	5	4	5	4	5	4	5	3	5	4
516	5	4	3	5	4	5	4	5	5	5	3	5	5	5	3	3	5	5	3	5
517	4	4	4	3	5	3	4	5	5	4	4	4	5	4	3	3	5	4	4	4
518	4	5	4	3	4	5	4	4	5	5	3	4	5	4	4	4	4	5	3	4
519	5	5	5	4	5	3	5	5	4	4	4	5	4	4	5	5	4	3	3	4
520	4	4	4	5	4	5	3	5	4	3	4	4	4	4	4	4	4	5	5	5
521	5	3	4	4	4	5	5	4	4	5	3	4	3	5	5	3	5	4	5	5
522	4	4	3	4	4	4	4	4	5	5	5	3	5	3	5	4	3	5	5	5
523	5	5	4	3	4	4	5	4	5	5	5	4	5	5	4	5	3	3	5	5
524	3	3	1	3	1	2	2	2	2	2	1	1	2	3	2	2	2	1	1	1
525	5	5	4	5	5	4	5	5	4	5	3	5	5	4	4	3	4	4	5	5
526	3	5	3	4	5	5	4	5	4	5	4	5	4	5	4	5	5	3	4	4
527	1	3	2	3	1	1	1	2	1	1	3	2	2	2	2	1	2	1	1	1
528	3	1	2	2	3	1	2	3	1	1	1	2	1	1	2	1	1	1	1	1
529	5	4	4	4	4	5	4	4	5	4	4	5	5	5	5	5	5	4	5	3
530	4	5	4	4	4	5	4	5	3	4	4	4	5	4	5	4	3	4	3	5
531	3	4	5	3	4	5	4	4	4	5	4	5	4	5	4	4	3	5	5	4
532	4	5	5	5	4	4	4	5	5	4	5	5	4	5	3	4	3	4	3	4
533	2	3	1	1	2	2	1	3	2	2	1	2	2	1	1	2	2	1	2	2
534	5	4	5	4	4	5	3	4	3	3	5	4	4	4	4	4	4	4	4	5
535	3	5	4	4	4	3	4	3	5	3	4	4	3	4	4	5	4	4	3	5
536	5	5	5	5	5	4	5	5	4	5	4	5	5	4	4	4	5	4	3	4
537	5	4	4	4	5	5	4	4	4	5	5	4	4	4	5	4	4	4	4	5
538	4	4	4	5	5	5	4	4	5	5	3	4	5	5	3	4	4	4	5	4
539	5	4	4	5	4	5	3	3	4	5	4	3	4	4	4	3	4	5	5	3
540	4	5	4	5	4	4	4	4	4	4	5	4	3	4	4	4	5	4	5	5
541	4	4	5	4	5	4	4	5	5	3	4	4	5	4	5	5	5	4	4	3
542	5	4	5	4	4	5	5	5	5	5	5	4	5	5	4	4	4	4	4	5
543	4	5	5	5	3	4	4	4	4	4	5	5	4	5	4	3	4	4	5	3
544	3	1	2	1	2	1	2	1	1	2	1	3	1	3	1	2	1	1	1	1
545	2	1	2	1	3	2	2	2	1	1	1	1	1	2	1	1	3	1	1	2
546	4	3	4	4	4	5	5	4	4	4	4	5	3	5	5	3	5	4	5	4
547	4	4	4	4	4	4	4	3	5	4	5	4	5	5	4	4	4	4	4	4
548	4	5	4	5	5	4	4	5	4	4	4	3	4	4	3	5	4	5	4	3
549	3	3	5	3	5	4	5	4	4	5	4	4	5	5	5	4	4	4	5	5
550	4	5	5	3	4	5	3	4	4	4	3	5	4	4	5	4	4	5	5	4
551	5	5	4	4	4	5	5	5	4	5	4	3	3	5	4	4	4	4	5	4
552	5	4	4	4	4	4	5	4	5	4	4	5	4	3	3	5	5	4	5	4
553	5	4	5	4	4	4	5	4	4	3	4	5	4	4	4	5	4	5	5	3
554	4	4	4	3	5	4	4	5	5	5	4	4	4	3	4	4	4	4	4	5
555	2	1	3	1	1	1	1	2	2	1	2	1	1	2	2	1	2	1	1	2
556	5	4	3	5	5	4	5	5	3	5	3	5	4	4	5	5	4	5	5	5
557	2	1	2	1	3	1	3	3	2	2	1	2	1	1	1	2	1	1	3	1
558	4	5	3	3	4	5	5	4	4	4	3	5	4	4	4	4	4	4	4	3
559	5	4	4	4	4	4	4	3	4	4	4	3	4	5	3	5	4	4	4	5
560	5	5	5	4	4	4	5	5	5	3	4	5	4	4	5	3	4	5	5	4
561	5	5	4	4	5	5	5	4	4	4	3	5	4	5	5	4	5	3	3	5
562	4	5	4	4	5	5	4	3	3	3	3	4	4	4	5	3	4	4	4	5
563	5	3	4	4	4	5	4	4	5	3	4	5	3	4	3	5	4	5	5	5
564	4	4	4	4	4	5	5	3	3	5	5	3	5	5	4	5	3	4	4	4
565	4	5	5	5	4	3	5	5	5	4	4	4	4	5	4	4	5	4	4	4
566	5	3	5	4	4	4	3	4	4	4	4	4	4	5	4	4	5	4	4	4
567	4	3	5	5	3	5	4	5	5	4	4	5	4	5	4	5	5	4	4	5
568	5	5	4	4	5	4	4	3	3	4	5	5	5	5	5	3	5	3	3	5
569	5	4	4	5	4	4	4	5	4	5	5	4	5	5	5	5	5	3	5	4
570	5	4	5	4	5	4	5	4	4	5	5	4	5	5	4	5	3	5	5	5
571	5	3	4	4	4	5	5	5	4	4	5	4	3	5	5	5	4	5	4	4
572	5	5	5	3	4	5	5	4	4	5	3	4	5	3	5	5	4	5	5	3
573	4	4	4	4	4	5	5	4	4	4	3	3	5	5	5	3	5	4	4	4
574	4	4	4	5	4	4	4	4	4	5	5	5	5	4	5	4	4	4	5	5
575	5	5	4	4	5	4	5	5	3	5	3	5	4	4	5	4	5	5	5	4
576	5	5	5	4	4	3	4	5	3	5	5	5	3	5	3	5	3	4	5	4
577	4	4	5	5	4	5	5	4	5	5	3	4	3	4	5	4	3	4	4	4
578	5	5	4	3	4	5	4	4	4	3	5	5	4	4	4	5	5	4	5	4
579	1	1	2	1	2	1	1	2	2	1	2	1	2	1	1	1	1	1	2	2
580	4	4	5	5	4	4	5	4	4	4	4	3	5	5	4	5	4	4	4	5
581	5	4	4	4	3	5	5	4	5	4	5	4	5	4	4	5	4	5	4	5
582	4	5	3	4	4	5	5	4	5	4	4	4	4	3	4	4	5	5	5	3
583	5	5	5	5	4	5	5	4	3	5	5	5	3	5	4	4	4	4	4	4
584	4	5	5	4	5	4	4	4	4	5	4	5	4	5	5	5	5	5	5	5
585	5	5	5	4	4	4	5	4	5	4	4	5	3	5	4	3	5	5	5	5
586	3	4	5	4	4	5	4	4	4	4	5	3	4	4	3	4	4	5	4	5
587	3	2	1	1	3	1	1	1	1	3	1	3	2	1	1	2	2	2	1	1
588	4	4	4	3	4	5	5	5	5	3	4	4	4	5	3	4	5	5	3	4
589	4	4	5	3	4	4	5	5	3	4	5	4	4	5	4	4	4	4	4	5
590	4	4	4	4	4	4	4	5	4	4	4	5	4	4	4	4	4	4	5	4
591	5	3	5	5	5	5	4	4	5	4	5	4	3	5	4	4	4	5	5	3
592	3	3	5	5	5	4	4	4	4	3	5	5	4	4	5	5	5	4	4	5
593	4	4	4	4	3	4	4	3	5	5	5	3	3	4	4	4	4	4	5	5
594	4	5	4	4	5	5	4	4	4	4	4	4	5	4	5	4	5	4	4	4
595	4	5	4	3	5	4	5	5	5	4	4	4	5	4	4	4	5	3	4	4
596	4	4	5	3	3	5	5	5	4	4	4	5	4	5	4	3	3	4	5	3
597	3	4	5	5	5	4	4	5	4	5	5	4	4	4	4	5	3	5	5	4
598	4	4	5	5	3	4	4	4	4	5	5	5	5	3	5	4	5	4	4	5
599	4	5	5	5	5	3	4	4	3	3	3	5	5	4	3	5	4	5	5	4
600	3	5	5	4	4	5	5	4	4	4	4	5	5	5	3	3	4	5	4	5
601	4	5	4	4	5	4	4	3	3	4	4	4	5	4	4	5	5	4	4	5
602	3	4	5	5	5	5	4	3	4	5	5	4	3	3	5	5	5	5	5	5
603	5	5	5	5	4	4	5	5	5	3	5	5	4	4	5	4	3	5	5	4
604	2	2	2	1	1	2	2	2	2	1	2	1	2	1	1	2	2	2	1	1
605	2	2	2	2	1	2	3	1	1	2	2	3	3	1	1	2	1	2	2	1
606	4	4	5	4	4	4	4	4	5	5	5	5	4	5	4	5	5	4	3	4
607	4	5	4	4	5	5	5	5	5	5	3	5	5	5	5	5	4	5	4	5
608	1	2	1	1	2	1	2	1	2	1	1	1	2	2	2	1	2	2	1	3
609	4	4	4	5	5	4	5	4	4	3	5	5	3	4	4	4	4	4	4	3
610	5	5	4	5	5	4	5	4	5	4	5	5	4	3	5	3	3	5	3	3
611	3	2	1	1	2	1	2	2	1	1	1	1	1	1	3	1	2	2	1	3
612	3	2	1	2	2	1	2	2	2	1	2	1	1	1	1	1	3	1	1	2
613	5	4	5	4	5	4	5	5	4	4	5	4	4	3	4	3	4	5	5	3
614	1	3	2	1	2	2	2	1	1	2	1	2	1	2	1	3	2	1	2	1
615	5	4	4	4	4	3	4	4	5	4	4	4	5	5	4	4	4	5	5	4
616	2	3	1	1	2	2	2	1	2	1	1	2	2	2	2	1	1	1	3	1
617	4	5	4	4	4	5	4	4	5	4	5	4	4	5	4	3	5	5	5	4
618	4	5	5	4	4	3	5	4	4	5	4	4	5	4	5	4	3	4	3	5
619	4	5	4	4	5	4	3	5	3	5	4	4	4	5	4	4	5	5	4	4
620	5	4	4	5	3	4	4	4	4	4	5	5	5	5	4	5	4	5	4	4
621	1	1	1	2	1	1	2	1	2	1	1	2	2	1	2	2	1	2	1	3
622	4	5	4	4	4	3	5	4	4	4	5	5	4	5	3	4	4	4	4	4
623	2	1	2	1	1	2	1	1	1	2	2	1	2	2	2	1	2	2	2	1
624	4	3	4	4	5	3	4	3	5	5	3	4	5	4	3	4	4	3	4	4
625	4	4	4	5	4	4	5	4	3	4	4	5	3	4	4	3	5	5	5	3
626	4	5	3	4	4	5	5	5	4	5	5	4	4	5	3	5	4	4	4	5
627	5	4	4	3	4	5	5	4	4	4	5	4	5	4	5	3	4	5	4	5
628	2	1	2	2	3	2	2	1	3	3	2	1	1	2	1	2	1	2	2	2
629	1	1	1	1	2	1	1	2	2	2	3	2	3	1	2	1	1	2	1	1
630	2	2	2	2	2	2	2	1	2	1	2	1	1	1	3	2	1	2	2	2
631	2	2	2	1	2	1	2	2	3	2	1	2	2	1	2	2	2	1	1	1
632	5	5	4	4	4	3	4	5	3	4	4	4	4	5	4	5	4	5	4	5
633	2	2	2	2	2	2	1	3	2	1	1	1	2	1	1	2	1	2	3	1
634	2	2	2	1	2	1	1	1	2	1	2	1	2	1	2	1	1	2	2	1
635	4	5	5	4	4	5	5	3	5	4	5	5	4	4	4	5	4	4	3	3
636	4	4	5	5	5	5	4	4	5	4	5	4	5	5	4	4	4	4	3	4
637	4	5	5	4	4	5	5	4	3	3	4	3	4	4	4	5	4	4	4	4
638	5	4	5	5	4	4	4	5	4	4	4	5	4	4	4	5	5	5	4	5
639	5	4	4	5	3	5	5	4	5	4	5	5	4	5	3	3	4	5	5	5
640	4	3	4	5	3	5	5	4	4	3	4	3	5	4	5	4	4	5	5	4
641	1	1	1	2	1	1	1	1	2	2	2	1	1	2	2	1	2	1	1	2
642	4	3	4	5	5	4	5	4	3	4	5	4	4	5	3	5	4	4	4	4
643	5	3	4	5	5	4	4	5	4	5	4	4	4	5	4	3	5	5	5	3
644	3	3	4	4	4	4	4	5	5	5	5	4	4	4	5	5	5	5	5	5
645	1	1	2	2	1	1	2	1	2	2	2	1	1	2	2	3	2	2	1	1
646	3	4	5	4	5	4	4	5	5	4	5	4	4	4	3	4	5	4	5	5
647	2	1	1	2	1	2	1	1	3	3	2	1	1	1	2	2	1	1	1	1
648	4	4	4	4	4	4	4	4	5	4	5	5	5	4	5	5	3	3	4	5
649	5	3	4	5	4	5	3	5	4	4	5	4	5	5	5	4	3	4	4	4
650	4	4	5	5	3	5	4	3	3	4	4	5	5	4	5	5	4	4	5	5
651	5	4	4	4	5	5	5	4	5	4	3	3	5	4	4	4	5	5	4	5
652	4	5	5	5	4	5	3	3	5	4	4	4	4	4	4	5	4	5	4	4
653	5	5	3	4	5	4	4	5	5	5	5	3	4	5	4	4	5	5	4	4
654	4	4	5	5	4	5	3	5	3	4	5	4	5	4	3	5	4	5	4	5
655	2	1	2	3	3	2	2	2	3	3	1	2	2	2	2	1	2	1	1	2
656	4	4	5	4	5	3	4	5	5	4	4	5	5	4	5	5	5	5	3	5
657	4	5	5	3	5	5	4	4	4	4	5	4	4	3	5	5	4	4	4	5
658	5	4	4	5	5	4	5	3	4	4	4	5	5	4	4	4	5	4	3	4
659	4	5	5	4	4	5	5	5	5	4	5	5	5	5	5	3	5	5	5	4
660	3	4	4	3	3	4	4	5	5	4	4	4	4	5	5	5	4	3	4	4
661	4	5	5	5	3	5	5	4	5	5	5	5	5	5	3	4	4	4	4	5
662	2	1	1	2	1	3	1	2	1	1	2	2	1	1	3	2	1	1	1	1
663	5	5	4	5	5	4	4	5	5	4	5	4	5	4	3	4	5	5	5	4
664	4	4	5	3	5	3	4	3	4	4	5	3	5	5	4	5	3	3	3	5
665	5	5	5	4	5	4	4	5	4	4	4	4	4	4	4	4	4	4	5	4
666	2	1	3	3	2	2	1	1	1	3	2	1	1	1	2	1	2	3	2	1
667	4	4	3	4	4	4	5	3	4	4	5	3	5	4	4	4	5	5	4	5
668	5	4	5	4	4	4	4	4	4	3	4	5	5	4	4	4	4	3	5	4
669	4	5	4	3	5	5	4	4	5	5	4	4	4	5	3	4	5	4	5	4
670	4	5	3	5	5	4	5	5	4	4	5	5	5	5	4	4	5	3	5	4
671	4	3	5	5	5	5	4	3	5	4	4	5	4	4	4	4	5	4	5	4
672	4	4	4	4	4	4	5	5	4	5	5	4	3	4	4	4	4	3	4	4
673	3	5	4	3	5	4	3	5	4	4	5	5	4	4	4	5	4	5	4	5
674	5	4	3	5	3	5	5	4	5	5	4	5	5	5	3	4	5	4	4	4
675	4	5	4	5	4	5	5	4	5	5	5	4	5	4	4	5	5	5	5	4
676	5	4	4	4	3	4	4	3	4	3	4	5	4	4	5	4	3	4	3	4
677	5	5	4	3	4	5	4	4	4	5	4	5	5	4	3	4	4	4	5	4
678	5	4	5	3	4	4	5	5	4	3	4	4	4	4	5	5	4	3	4	5
679	2	1	3	2	1	1	1	2	2	2	1	2	1	1	1	2	2	1	2	3
680	5	4	5	3	4	4	5	4	4	4	4	5	5	3	5	4	5	4	5	3
681	5	3	3	3	4	5	4	4	5	4	5	5	4	4	5	5	5	5	4	4
682	4	4	4	4	5	5	4	4	4	4	5	3	4	3	4	4	4	5	4	4
683	5	5	4	3	4	4	4	4	4	4	4	4	5	3	5	4	4	4	4	4
684	5	5	4	4	4	3	5	4	3	5	3	5	4	4	4	4	5	4	4	4
685	5	4	4	5	5	5	4	4	5	4	5	4	4	5	5	5	4	5	4	4
686	4	5	3	5	4	4	4	4	3	4	4	5	4	4	4	4	5	5	4	5
687	4	3	4	4	4	4	5	4	4	5	3	5	5	5	4	5	4	5	5	5
688	4	4	5	3	4	5	4	4	4	4	4	4	4	4	4	3	5	3	3	4
689	3	2	1	1	1	2	1	1	1	1	1	1	1	2	2	1	1	2	2	3
690	5	4	5	5	4	5	4	5	4	5	5	4	5	4	4	5	5	4	5	5
691	4	4	5	4	5	3	3	5	4	5	5	4	4	5	5	3	4	5	4	5
692	4	4	4	5	4	4	5	5	4	5	4	5	3	5	4	4	4	4	5	5
693	3	5	3	5	4	4	5	3	3	5	5	5	4	4	4	5	5	4	4	5
694	5	5	5	5	3	3	4	4	4	5	5	4	5	4	5	4	3	5	4	5
695	5	5	3	4	4	5	4	4	5	5	4	4	5	3	4	4	4	4	4	5
696	4	4	5	5	5	5	5	4	5	3	4	4	4	5	4	4	4	5	5	4
697	2	1	2	2	1	1	1	1	1	2	2	2	1	1	3	1	1	3	3	2
698	2	3	1	2	2	3	3	1	2	2	1	3	2	2	2	3	2	2	1	3
699	3	1	1	1	2	1	2	3	2	3	1	2	1	2	1	1	2	1	2	2
700	4	4	4	4	5	4	4	4	5	4	4	5	4	3	5	4	4	5	5	5
701	4	5	5	4	5	4	5	4	3	4	5	5	4	3	4	4	4	3	4	4
702	3	4	4	4	4	5	4	5	5	5	4	3	5	4	4	5	4	3	5	5
703	2	2	1	3	2	3	2	2	1	2	1	3	1	2	1	2	1	1	2	1
704	5	5	5	3	5	4	4	5	5	5	4	4	5	5	4	4	5	4	4	4
705	1	1	2	3	2	3	1	2	2	2	2	1	2	1	1	1	2	1	2	1
706	5	5	4	4	5	4	5	5	5	4	5	4	5	4	4	3	5	5	4	3
707	2	1	2	1	2	1	1	2	1	1	2	1	2	1	1	2	2	1	2	1
708	4	4	5	5	4	4	5	5	4	3	5	4	4	4	4	5	4	5	5	5
709	4	4	5	4	5	5	5	5	4	3	4	5	5	5	5	4	5	4	5	3
710	4	4	3	5	5	5	4	5	5	5	5	3	3	5	4	4	5	5	4	5
711	5	5	4	4	4	5	4	4	5	4	4	5	3	5	4	5	4	5	5	5
712	4	4	5	5	5	3	4	5	4	4	5	4	5	4	4	4	3	4	5	4
713	2	2	2	2	2	1	2	1	1	2	1	2	1	2	1	2	1	2	1	2
714	4	4	5	5	5	4	5	5	4	4	5	4	5	4	3	4	4	4	4	3
715	1	2	1	1	2	2	2	2	2	2	2	3	2	1	1	2	1	1	2	2
716	2	3	1	1	2	2	2	1	3	2	2	1	1	2	3	1	1	1	2	1
717	5	4	4	4	4	4	3	4	4	5	3	5	5	3	5	4	4	5	5	4
718	1	1	2	2	2	1	1	1	3	2	1	2	1	1	2	2	1	1	1	2
719	5	5	4	4	4	4	5	3	3	5	4	5	4	5	4	4	4	3	3	4
720	3	4	4	5	3	5	5	3	3	4	3	4	4	5	5	4	4	5	5	4
721	5	4	5	5	5	5	5	5	4	3	3	4	5	5	5	3	3	4	4	3
722	5	5	5	5	5	5	4	3	4	4	4	4	4	5	4	3	4	4	3	4
723	2	2	2	2	1	2	1	2	2	2	2	2	2	1	1	2	3	2	1	2
724	4	4	3	5	4	5	3	4	4	5	4	5	3	4	4	4	4	5	5	4
725	4	4	4	4	3	5	4	3	4	3	5	4	4	5	5	4	4	5	5	5
726	5	4	4	5	4	4	4	4	4	4	5	4	5	5	3	3	4	4	4	5
727	5	4	5	3	5	5	5	4	4	4	4	5	3	5	5	4	3	5	5	4
728	4	4	5	4	5	5	4	3	4	4	3	4	5	5	4	5	4	5	5	4
729	5	5	3	4	4	4	5	4	5	5	4	4	4	4	3	4	3	4	4	4
730	2	1	1	2	1	2	2	2	1	1	2	1	1	1	1	1	1	2	1	2
731	2	1	2	1	2	1	1	2	2	1	1	2	1	2	2	2	1	2	1	2
732	4	5	5	5	4	5	5	5	4	5	4	5	4	4	5	3	5	4	4	4
733	5	5	4	5	3	3	4	3	4	4	4	4	4	3	5	5	5	5	5	4
734	4	5	4	5	4	5	4	5	4	5	4	5	5	5	4	4	4	3	4	4
735	2	2	2	2	1	3	1	2	1	2	2	1	1	1	1	1	1	1	1	2
736	4	5	5	5	4	3	5	4	4	5	3	5	4	4	3	5	5	3	4	4
737	4	4	4	5	4	5	5	4	4	4	3	3	4	5	4	5	4	4	3	4
738	5	4	4	4	4	4	4	5	5	5	4	4	5	5	5	5	5	4	3	4
739	4	5	4	4	3	5	4	3	3	4	5	4	5	3	4	5	5	4	3	4
740	4	4	4	5	5	4	5	4	4	3	3	4	4	5	5	4	4	4	4	5
741	2	1	2	2	2	2	1	2	2	2	2	3	2	2	2	2	1	1	3	2
742	5	5	4	4	4	4	3	5	4	4	5	5	5	3	4	5	4	4	5	4
743	5	5	4	4	4	5	3	5	4	3	4	4	4	4	5	5	4	5	5	3
744	4	4	5	3	5	4	3	5	5	4	4	4	4	4	4	3	4	5	4	5
745	5	5	4	5	3	4	3	4	4	5	3	5	4	5	5	5	5	3	5	5
746	4	3	5	5	4	5	4	5	4	5	5	4	4	5	5	5	4	4	4	3
747	5	3	4	4	5	4	4	4	4	3	4	3	4	4	3	4	5	5	5	5
748	4	3	5	5	4	4	5	4	4	4	4	5	4	5	4	4	3	5	4	4
749	2	2	2	2	3	2	1	2	3	2	2	1	1	3	2	2	3	1	2	2
750	5	5	5	4	4	5	5	3	4	3	4	5	4	3	4	5	5	5	4	3
751	5	4	4	4	3	4	4	3	4	5	3	3	5	3	5	4	4	5	4	4
752	4	5	4	5	5	4	5	4	3	4	5	5	5	5	5	3	5	4	5	5
753	5	4	5	4	4	3	4	4	4	4	5	5	3	3	5	4	5	4	3	4
754	3	4	4	4	4	4	5	5	4	4	4	5	3	4	4	5	5	4	4	5
755	5	4	4	4	4	4	5	5	5	4	5	3	5	4	4	5	5	5	5	5
756	4	5	4	4	5	3	4	3	3	4	4	4	4	5	4	5	4	4	4	4
757	4	3	3	4	4	5	5	5	4	5	3	5	4	4	4	4	4	4	5	5
758	4	3	3	4	4	3	4	5	5	4	5	4	5	4	5	4	5	3	5	5
759	5	5	4	4	4	5	5	5	4	4	4	5	5	4	3	4	5	5	5	5
760	5	5	3	5	4	4	5	4	3	4	5	5	4	4	4	4	4	3	3	4
761	3	5	5	4	4	5	4	5	3	4	4	3	4	3	4	4	4	4	4	5
762	2	1	1	3	1	1	3	1	1	2	2	2	2	2	2	1	1	3	2	1
763	4	5	3	4	3	4	4	5	4	4	4	5	4	4	4	4	4	5	4	5
764	5	4	4	4	4	5	3	3	5	5	5	5	5	5	4	4	5	4	5	5
765	5	5	5	4	5	4	5	5	3	5	5	4	4	4	4	4	5	5	4	5
766	1	3	1	1	3	1	1	1	2	1	1	3	2	1	1	2	2	2	2	3
767	1	1	2	1	3	2	2	1	2	1	2	2	2	1	1	1	2	1	3	2
768	5	4	4	4	5	5	4	5	3	4	4	5	5	4	5	4	5	4	3	4
769	5	5	5	5	4	3	4	4	5	4	4	4	4	5	4	5	5	4	5	5
770	5	3	4	4	4	4	4	4	4	5	3	4	5	4	5	5	3	5	4	3
771	4	4	5	4	4	4	5	4	4	5	3	5	5	4	5	4	5	4	4	4
772	4	4	5	5	5	5	5	5	4	4	5	3	4	5	5	3	4	3	5	3
773	5	4	4	5	4	5	3	3	5	4	4	5	3	4	5	5	4	4	4	5
774	4	4	4	3	5	5	3	4	3	3	5	4	4	5	5	4	3	4	5	4
775	2	1	1	1	2	2	1	2	3	2	2	2	2	3	2	2	1	3	1	2
776	4	3	4	4	4	5	5	5	4	5	5	5	3	5	4	5	4	5	4	5
777	4	4	5	5	5	4	4	5	4	4	5	3	3	5	4	5	5	4	4	5
778	4	4	5	5	4	4	5	3	5	4	3	5	5	4	3	5	4	4	4	3
779	4	5	5	4	4	4	5	5	3	5	5	3	5	4	4	5	5	4	5	4
780	4	3	4	5	5	4	4	5	5	5	4	4	4	4	5	3	4	5	4	4
781	5	4	5	4	4	5	5	4	4	4	4	4	5	3	3	5	5	3	4	3
782	4	4	4	5	5	4	4	3	5	3	4	5	4	5	5	4	4	4	5	4
783	5	4	3	5	5	4	4	5	4	4	5	4	4	4	5	4	5	5	4	4
784	2	1	2	2	3	1	1	2	1	2	2	2	2	2	2	1	2	1	2	2
785	5	4	5	5	3	3	5	5	4	4	5	4	3	4	4	4	5	4	3	4
786	4	4	4	4	3	4	5	5	3	4	5	5	5	5	3	3	5	4	4	5
787	2	2	2	2	2	1	2	3	1	1	2	2	1	2	3	1	2	2	2	1
788	1	2	1	1	1	3	1	2	2	1	3	1	1	3	3	1	1	1	1	1
789	5	4	5	4	4	4	4	5	5	4	5	4	5	4	4	5	4	5	5	4
790	4	5	4	4	4	5	3	5	5	4	5	3	5	3	4	4	5	4	5	4
791	1	2	3	2	1	1	1	3	2	1	1	2	1	1	2	2	2	2	1	1
792	5	4	5	5	5	4	4	3	3	5	5	3	5	5	5	4	5	4	4	5
793	3	3	3	3	3	3	4	3	3	3	3	3	3	3	3	3	3	3	3	3
794	3	4	3	3	3	3	3	3	3	3	3	3	3	4	3	4	4	3	4	3
795	4	2	3	1	5	4	4	3	4	2	4	1	3	4	1	1	3	4	5	3
796	3	4	3	3	3	4	4	3	3	3	3	3	3	3	3	3	3	4	3	3
